# Supplementary material for: 3-Methyl-1-propargylquinoxalin-2(1H)-one
Source: Acta Crystallogr Sect E Struct Rep Online. 2009 Aug 22;65(Pt 9):o2196. doi: 10.1107/S1600536809032498 (PMC2969958; doi:10.1107/S1600536809032498)
Supplement: Supplementary file 2 [file e-65-o2196-Isup2.hkl]

# 
# h,k,l, Fc-squared, Fo-squared, sigma(Fo-squared) and status flag 
# 
data_I
_shelx_title '  P21/n' 
_shelx_refln_list_code          4 
_shelx_F_calc_maximum      164.78 
_exptl_crystal_F_000       832.00 
_reflns_d_resolution_high  0.8001 
 
loop_ 
 _symmetry_equiv_pos_as_xyz 
 'x, y, z' 
 '-x+1/2, y+1/2, -z+1/2' 
 '-x, -y, -z' 
 'x-1/2, -y-1/2, z-1/2' 
 
_cell_length_a    21.1244 
_cell_length_b     4.3709 
_cell_length_c    22.2461 
_cell_angle_alpha  90.000 
_cell_angle_beta  105.354 
_cell_angle_gamma  90.000 
 
_shelx_F_squared_multiplier     1.000 
 
loop_ 
 _refln_index_h 
 _refln_index_k 
 _refln_index_l 
 _refln_F_squared_calc 
 _refln_F_squared_meas 
 _refln_F_squared_sigma 
 _refln_observed_status 
   4   0   0     4402.76     3941.10     41.50 o 
   6   0   0    10914.61    10027.00     36.44 o 
   8   0   0      502.96      489.12      7.89 o 
  10   0   0      211.11      219.58      8.98 o 
  12   0   0      331.19      349.24     10.70 o 
  14   0   0      846.58      871.47     44.13 o 
  16   0   0      552.88      541.37     15.91 o 
  18   0   0     2086.65     2186.92     76.17 o 
  20   0   0      468.07      451.83     45.81 o 
  22   0   0      385.79      397.23     28.87 o 
  24   0   0      172.40      176.73     34.00 o 
   1   1   0     1333.10     1336.50      6.31 o 
   2   1   0      101.67      100.18      2.19 o 
   3   1   0     9625.78     9357.56     25.06 o 
   4   1   0      820.96      808.00      7.29 o 
   5   1   0     4265.57     4160.70     32.51 o 
   6   1   0      376.29      381.66      5.00 o 
   7   1   0      273.71      251.93      4.76 o 
   8   1   0        0.00        2.54      1.72 o 
   9   1   0       64.04       85.22      3.24 o 
  10   1   0      492.17      578.99      5.84 o 
  11   1   0      153.46      161.59      4.10 o 
  12   1   0      384.61      403.64      6.31 o 
  13   1   0       75.25       87.44      4.97 o 
  14   1   0        2.23        9.11      8.37 o 
  15   1   0      415.46      415.96     11.02 o 
  16   1   0      347.88      321.09     10.17 o 
  17   1   0        1.52       -3.79      4.10 o 
  18   1   0       40.53       26.85     13.38 o 
  19   1   0       79.22       55.20     13.84 o 
  20   1   0       83.89       74.43     16.56 o 
  21   1   0        0.00       -1.52     10.94 o 
  22   1   0        7.01        0.67      5.85 o 
  23   1   0      116.62      110.40     19.27 o 
  24   1   0        0.76       -8.98     13.78 o 
  25   1   0      211.83      263.54     24.23 o 
   0   2   0       70.74       75.73      5.17 o 
   1   2   0       11.45        9.75      3.32 o 
   2   2   0      484.02      481.73      5.72 o 
   3   2   0      189.07      200.97      5.66 o 
   4   2   0      127.19      139.57      5.20 o 
   5   2   0      554.13      524.95      4.99 o 
   6   2   0       17.85       17.00      5.10 o 
   7   2   0      494.21      511.64     11.43 o 
   8   2   0      543.50      595.41     17.25 o 
   9   2   0      162.14      186.72      6.25 o 
  10   2   0      196.88      204.92      6.45 o 
  11   2   0      124.85      121.99      6.46 o 
  12   2   0       79.10       81.91      7.49 o 
  13   2   0        3.46        0.79      9.72 o 
  14   2   0        1.86        2.41     12.35 o 
  15   2   0      214.76      219.24     12.01 o 
  16   2   0       23.36       30.22     11.19 o 
  17   2   0      306.93      299.46     12.93 o 
  18   2   0        6.45        2.06      4.43 o 
  19   2   0        4.25        5.05      7.30 o 
  20   2   0        0.48       -2.86     10.88 o 
  21   2   0       43.34       40.86     22.69 o 
  22   2   0       57.57       33.05     24.56 o 
  23   2   0       54.09       56.28     24.92 o 
   1   3   0        0.11        1.56      4.40 o 
   2   3   0       60.81       67.74      5.30 o 
   3   3   0        3.43        3.39      2.44 o 
   4   3   0      571.84      554.63      8.66 o 
   5   3   0       73.19       76.80      4.99 o 
   6   3   0       59.24       56.04      5.01 o 
   7   3   0        1.44       -2.98      5.84 o 
   8   3   0       18.44       19.67      7.62 o 
   9   3   0       32.27       30.53      6.99 o 
  10   3   0        9.65        8.25      3.29 o 
  11   3   0        0.04        1.91      6.54 o 
  12   3   0       23.31       19.79     13.16 o 
  13   3   0       11.96       20.01     15.51 o 
  14   3   0       91.36       74.41     13.90 o 
  15   3   0        5.36        0.95     11.34 o 
  16   3   0       34.74       29.24     20.79 o 
  17   3   0        5.28       -0.86      3.60 o 
  18   3   0       53.57       65.01     19.72 o 
  19   3   0      165.35      153.19     20.30 o 
  20   3   0       19.05       21.99     22.73 o 
  21   3   0        2.35       -1.64      2.45 o 
   0   4   0       53.42       73.46     20.95 o 
   1   4   0       38.33       55.66      9.13 o 
   2   4   0       32.71       42.59      9.33 o 
   3   4   0        0.07       -0.46      4.45 o 
   4   4   0      236.05      231.79     10.62 o 
   5   4   0       74.36       64.02     10.89 o 
   6   4   0      115.60      120.89     11.81 o 
   7   4   0      385.92      384.64     14.29 o 
   8   4   0        6.18       11.36     10.25 o 
   9   4   0       28.93       25.51     15.22 o 
  10   4   0        0.05       -2.96      9.08 o 
  11   4   0        2.03        2.75     12.29 o 
  12   4   0        0.21       -0.38      4.80 o 
  13   4   0        0.73       -9.01      9.01 o 
  14   4   0        0.67      -12.38     12.38 o 
  15   4   0        2.95       16.54     20.74 o 
  16   4   0        3.27        3.45     10.94 o 
  17   4   0      148.80      122.36     23.47 o 
   1   5   0       82.33       94.80     19.11 o 
   2   5   0      215.60      240.95     18.38 o 
   3   5   0      462.01      539.25     16.15 o 
   4   5   0       56.11       67.16     15.86 o 
   5   5   0        2.27       -5.26      8.13 o 
   6   5   0      349.14      418.30     19.91 o 
   7   5   0       55.81       63.74     24.70 o 
   8   5   0      161.64      170.33     24.12 o 
   9   5   0       73.56       59.22     27.06 o 
  10   5   0       10.95        0.47      8.76 o 
 -25   0   1      472.24      454.76     37.20 o 
 -23   0   1       80.15       62.78     32.80 o 
 -21   0   1        5.24        0.85      6.62 o 
 -19   0   1      154.39      153.07     15.18 o 
 -17   0   1      503.36      563.14     28.87 o 
 -15   0   1     1584.11     1720.90     66.90 o 
 -13   0   1      946.17     1042.95     17.64 o 
 -11   0   1     1863.52     1858.91     19.37 o 
  -9   0   1     1792.97     1752.98     81.57 o 
  -7   0   1     1120.28     1048.49     28.04 o 
  -5   0   1      398.75      433.62      7.08 o 
  -3   0   1    27153.16    24133.52    177.15 o 
   3   0   1     2109.38     1770.71     14.17 o 
   5   0   1     2155.28     2144.29     14.85 o 
   7   0   1     5565.03     5422.56     44.01 o 
   9   0   1       23.89       14.28      5.45 o 
  11   0   1      482.56      516.43     15.94 o 
  13   0   1      372.78      308.79     10.97 o 
  15   0   1     4651.23     4863.86    187.10 o 
  17   0   1     1448.00     1433.23     58.28 o 
  19   0   1      128.10      123.33     17.04 o 
  21   0   1      161.17      111.81     27.08 o 
  23   0   1        0.00       -5.34     24.90 o 
  25   0   1       66.38       43.22     39.38 o 
 -25   1   1       32.17       30.04     21.78 o 
 -24   1   1        3.12       10.11     19.84 o 
 -23   1   1      194.05      206.38     20.51 o 
 -22   1   1      202.15      185.17     17.69 o 
 -21   1   1      109.97       95.07     16.08 o 
 -20   1   1      116.92       96.47     15.16 o 
 -19   1   1        7.23       -0.80     17.11 o 
 -18   1   1       16.61        3.57      9.93 o 
 -17   1   1       20.85       24.07     12.17 o 
 -16   1   1       98.93      103.06      8.47 o 
 -15   1   1      257.59      280.03     10.67 o 
 -14   1   1       29.34       25.07      6.01 o 
 -13   1   1      430.71      489.60      8.89 o 
 -12   1   1       93.27       98.04      4.23 o 
 -11   1   1        0.00        2.38      1.96 o 
 -10   1   1     2532.93     2655.84     27.57 o 
  -9   1   1        1.36        2.81      4.08 o 
  -8   1   1     3354.60     3442.70     48.78 o 
  -7   1   1       23.16       20.30      2.88 o 
  -6   1   1      218.54      195.57      3.85 o 
  -5   1   1     9007.57     8871.22     34.15 o 
  -4   1   1       40.13       56.79      3.52 o 
  -3   1   1        1.73        3.79      3.61 o 
  -2   1   1     4226.90     4206.47     42.87 o 
  -1   1   1     1752.56     1778.32      7.28 o 
   0   1   1     3590.23     3552.92     16.88 o 
   1   1   1     9695.72     9112.78     47.88 o 
   2   1   1       38.15       55.63      5.39 o 
   3   1   1     2967.28     2871.96     13.81 o 
   4   1   1      638.57      572.45      6.12 o 
   5   1   1      832.99      814.97      8.21 o 
   6   1   1      960.52      963.85      7.66 o 
   7   1   1     1338.12     1353.47     15.17 o 
   8   1   1       48.75       43.14      2.97 o 
   9   1   1      155.91      180.49      4.02 o 
  10   1   1     3338.73     3447.46     49.33 o 
  11   1   1        1.47        4.26      3.67 o 
  12   1   1      366.86      383.45      6.30 o 
  13   1   1       12.05        4.25      2.56 o 
  14   1   1        0.01       -3.04      3.04 o 
  15   1   1       80.99       74.10      7.57 o 
  16   1   1      103.88       88.84      9.45 o 
  17   1   1       31.85       32.70     11.86 o 
  18   1   1       10.28       -0.89      9.47 o 
  19   1   1       58.87       51.59     15.17 o 
  20   1   1        0.10        2.00      8.34 o 
  21   1   1       58.95       59.10     16.64 o 
  22   1   1       53.93       40.55     16.62 o 
  23   1   1        3.00       13.32     19.93 o 
  24   1   1        1.94       13.62     13.39 o 
 -23   2   1        0.97       -0.85      3.90 o 
 -22   2   1       16.99        3.55      8.12 o 
 -21   2   1       11.78        3.21     14.03 o 
 -20   2   1       33.72       29.32     17.22 o 
 -19   2   1      169.54      143.91     15.65 o 
 -18   2   1       14.74        8.31      6.75 o 
 -17   2   1       11.32        3.68      5.74 o 
 -16   2   1        2.54       -3.82      5.84 o 
 -15   2   1       74.28       70.54      9.59 o 
 -14   2   1        7.91       -1.71      5.30 o 
 -13   2   1      102.04       74.97     12.88 o 
 -12   2   1      238.78      254.24      8.87 o 
 -11   2   1        5.73        9.02     10.00 o 
 -10   2   1        0.27        2.90      4.90 o 
  -9   2   1      732.17      765.03     21.38 o 
  -8   2   1        4.73        9.44      5.37 o 
  -7   2   1      177.73      194.53      6.07 o 
  -6   2   1      458.27      452.61      8.64 o 
  -5   2   1     1177.19     1210.07     14.04 o 
  -4   2   1      892.90      905.83      9.09 o 
  -3   2   1       22.35       10.09      5.15 o 
  -2   2   1       18.67       18.42      4.44 o 
  -1   2   1       84.97       81.87      4.01 o 
   0   2   1      205.30      192.32      5.87 o 
   1   2   1      141.02      137.68      7.69 o 
   2   2   1       29.36       34.03      6.63 o 
   3   2   1      110.96       88.89      3.50 o 
   4   2   1       80.30       96.44      5.37 o 
   5   2   1      178.89      182.62      3.93 o 
   6   2   1     1514.04     1561.47     28.17 o 
   7   2   1     1732.32     1794.58     20.75 o 
   8   2   1        2.33        1.78      4.65 o 
   9   2   1      476.98      534.97     12.93 o 
  10   2   1       25.50       28.24      6.31 o 
  11   2   1      372.83      378.15      8.38 o 
  12   2   1      285.43      313.08     16.64 o 
  13   2   1       81.73       93.63      8.54 o 
  14   2   1        9.69        3.88      8.71 o 
  15   2   1       34.87       24.48     13.35 o 
  16   2   1       52.97       35.11     14.66 o 
  17   2   1       75.89       54.08     12.58 o 
  18   2   1       99.43       93.11     12.95 o 
  19   2   1        9.34       -2.49      5.87 o 
  20   2   1        4.59       -1.83      9.52 o 
  21   2   1       43.31       49.52     23.57 o 
  22   2   1       13.81        8.80     17.70 o 
  23   2   1        9.02       11.36     17.03 o 
 -21   3   1       36.62       49.41     32.83 o 
 -20   3   1       19.35       43.96     21.37 o 
 -19   3   1      234.55      238.88     24.23 o 
 -18   3   1      127.09      125.31     17.22 o 
 -17   3   1      184.73      173.60     17.57 o 
 -16   3   1       41.15       33.22     20.20 o 
 -15   3   1       57.06       41.39     15.61 o 
 -14   3   1       31.39       24.32     10.97 o 
 -13   3   1        3.80        1.96      7.53 o 
 -12   3   1       15.88       11.18     12.06 o 
 -11   3   1        0.26       -0.12      1.84 o 
 -10   3   1        3.95        8.68      5.46 o 
  -9   3   1       10.18        8.20      5.98 o 
  -8   3   1        2.49        6.15      2.70 o 
  -7   3   1       79.08       73.29      6.69 o 
  -6   3   1      170.66      160.18      5.59 o 
  -5   3   1       63.79       60.16      5.08 o 
  -4   3   1      185.00      187.42      5.52 o 
  -3   3   1        8.84       11.47      5.08 o 
  -2   3   1      606.17      620.16      9.09 o 
  -1   3   1       48.09       40.38      5.89 o 
   0   3   1      217.14      240.99      5.34 o 
   1   3   1      259.23      270.09      7.02 o 
   2   3   1      251.70      248.13      5.37 o 
   3   3   1      123.74      132.69      4.91 o 
   4   3   1       55.89       53.76      5.13 o 
   5   3   1        6.48       -0.68      3.60 o 
   6   3   1        0.43       -2.11      2.29 o 
   7   3   1       30.37       25.33      6.83 o 
   8   3   1       13.81       12.31      6.83 o 
   9   3   1       62.21       62.53      7.33 o 
  10   3   1        0.30       -0.78      5.82 o 
  11   3   1      181.25      196.88     13.58 o 
  12   3   1        0.87       -3.14      7.53 o 
  13   3   1       51.75       37.77     13.92 o 
  14   3   1        0.70       -6.77      6.77 o 
  15   3   1       27.82       25.18     22.12 o 
  16   3   1       18.17       10.22     18.42 o 
  17   3   1        0.54       -1.60     10.16 o 
  18   3   1       25.14       10.32     17.13 o 
  19   3   1        0.05       -0.97      6.83 o 
  20   3   1       11.34       23.51     16.58 o 
  21   3   1        1.61       -4.37      6.80 o 
 -17   4   1        5.25        1.66     17.73 o 
 -16   4   1       50.35       51.43     22.62 o 
 -15   4   1        2.25       -4.73      7.32 o 
 -14   4   1       48.91       56.36     19.09 o 
 -13   4   1       11.73        9.06     36.43 o 
 -12   4   1       11.51       15.88     16.44 o 
 -11   4   1      198.05      213.16     14.44 o 
 -10   4   1      140.17      160.92     14.44 o 
  -9   4   1       51.36       49.88     14.22 o 
  -8   4   1      121.88      125.52     12.20 o 
  -7   4   1        1.81       -0.51      4.00 o 
  -6   4   1        6.67        1.37      5.75 o 
  -5   4   1       45.44       42.78     10.23 o 
  -4   4   1      235.35      258.18     10.19 o 
  -3   4   1        8.27       34.85     10.98 o 
  -2   4   1       17.81       42.50     12.03 o 
  -1   4   1        2.55        0.16      4.83 o 
   0   4   1        8.70       18.67      8.99 o 
   1   4   1        8.95        7.26      7.23 o 
   2   4   1      275.74      295.81     10.31 o 
   3   4   1       44.25       37.61     10.71 o 
   4   4   1        0.04        0.69      3.06 o 
   5   4   1      109.08       97.96     11.91 o 
   6   4   1       36.39       28.98     14.72 o 
   7   4   1       98.71      102.42     11.54 o 
   8   4   1      328.47      350.52     16.05 o 
   9   4   1        0.15       -7.03      7.11 o 
  10   4   1       57.47       43.67     19.47 o 
  11   4   1        5.39        3.62      5.75 o 
  12   4   1       10.91        1.15     10.59 o 
  13   4   1       23.74       18.68     27.65 o 
  14   4   1        6.39       -2.28      7.71 o 
  15   4   1        6.03        0.13      6.02 o 
  16   4   1        6.95       -2.45      8.57 o 
  17   4   1        4.13       -3.55      9.12 o 
 -10   5   1       29.45       43.35     26.11 o 
  -9   5   1      571.45      606.25     24.45 o 
  -8   5   1      122.27      156.49     20.12 o 
  -7   5   1      440.14      476.23     18.79 o 
  -6   5   1       44.60       82.31     17.14 o 
  -5   5   1        0.93       -1.68     12.74 o 
  -4   5   1      108.18      105.61     15.65 o 
  -3   5   1       43.55       47.08     14.28 o 
  -2   5   1        7.60       13.61     16.24 o 
  -1   5   1       37.11       61.44     25.26 o 
   0   5   1        8.53       23.63     19.36 o 
   1   5   1      230.82      261.99     18.46 o 
   2   5   1        0.06        7.53      7.43 o 
   3   5   1       24.62       22.18     14.03 o 
   4   5   1        3.81        9.67     12.57 o 
   5   5   1        1.46       11.37     13.36 o 
   6   5   1       43.17       41.34     25.06 o 
   7   5   1      148.32      162.97     23.82 o 
   8   5   1        3.02       18.91     21.97 o 
   9   5   1      148.81      146.35     26.66 o 
 -24   0   2       11.41        6.58     14.22 o 
 -22   0   2       39.58       23.14     44.84 o 
 -20   0   2      486.64      497.54     17.52 o 
 -18   0   2     1501.54     1593.28     94.00 o 
 -16   0   2     1558.11     1465.63     71.38 o 
 -14   0   2     2803.35     2790.95     60.95 o 
 -12   0   2      318.93      327.72     10.51 o 
 -10   0   2       77.49       84.53      8.66 o 
  -8   0   2      248.24      241.82     13.39 o 
  -6   0   2      176.79      177.04      5.65 o 
  -4   0   2      720.58      711.48      7.87 o 
   2   0   2    14893.39    13572.18     20.93 o 
   4   0   2    11666.56    10488.13     47.14 o 
   6   0   2     1721.84     1627.03     15.42 o 
   8   0   2     1728.80     1619.66     11.42 o 
  10   0   2     1619.79     1815.16     32.61 o 
  12   0   2      659.42      651.38     11.51 o 
  14   0   2      674.01      683.08     17.04 o 
  16   0   2      124.07      136.23     17.96 o 
  18   0   2        4.39        0.75      4.14 o 
  20   0   2        0.01       -3.82     15.25 o 
  22   0   2      213.45      197.74     31.98 o 
  24   0   2      112.76      118.00     36.17 o 
 -25   1   2        8.83      -10.74     21.20 o 
 -24   1   2        0.01       -2.00      5.74 o 
 -23   1   2        4.67        2.18     14.59 o 
 -22   1   2       13.96        8.32      6.98 o 
 -21   1   2        9.37        2.14     12.70 o 
 -20   1   2        7.03       -2.51      4.93 o 
 -19   1   2      168.12      177.42     13.49 o 
 -18   1   2      364.63      355.47     13.18 o 
 -17   1   2      260.75      279.92     12.16 o 
 -16   1   2      436.81      428.22     15.07 o 
 -15   1   2        0.91       -1.10      2.78 o 
 -14   1   2        5.82       11.81      5.02 o 
 -13   1   2       53.29       52.33      6.61 o 
 -12   1   2        6.09        1.39      1.90 o 
 -11   1   2      736.00      808.21     11.93 o 
 -10   1   2     3226.14     3316.36     28.74 o 
  -9   1   2      230.28      252.34      7.44 o 
  -8   1   2     1681.13     1727.36     30.73 o 
  -7   1   2      368.38      337.15      8.06 o 
  -6   1   2       64.25       72.07      3.65 o 
  -5   1   2      491.34      489.29      5.95 o 
  -4   1   2     8581.08     8092.63     23.84 o 
  -3   1   2    26770.90    25383.68     90.96 o 
  -2   1   2     1277.83     1138.66      8.14 o 
  -1   1   2      664.65      679.22      4.53 o 
   0   1   2     2329.93     2232.93     22.44 o 
   1   1   2      191.02      162.98     10.85 o 
   2   1   2     5422.89     5399.68     31.00 o 
   3   1   2     4712.16     4652.02     15.64 o 
   4   1   2       84.11       98.60      4.00 o 
   5   1   2      611.77      589.65      6.90 o 
   6   1   2     1552.21     1564.86     18.85 o 
   7   1   2     3998.51     4162.69     29.17 o 
   8   1   2       51.03       54.25      3.43 o 
   9   1   2      159.02      164.11      5.76 o 
  10   1   2      589.05      572.84     12.04 o 
  11   1   2      290.81      286.80      6.88 o 
  12   1   2      330.17      310.84      6.86 o 
  13   1   2        0.15       -1.94      4.46 o 
  14   1   2      191.92      189.19      6.17 o 
  15   1   2      177.12      163.39      6.54 o 
  16   1   2       44.64       41.44     10.83 o 
  17   1   2       35.23       30.77      8.82 o 
  18   1   2      213.31      204.88     11.69 o 
  19   1   2      231.67      213.13     13.91 o 
  20   1   2      230.66      211.71     16.37 o 
  21   1   2      205.48      194.03     17.55 o 
  22   1   2        0.09        0.06      6.99 o 
  23   1   2       55.90       71.45     21.38 o 
  24   1   2       41.34       49.59     22.90 o 
 -24   2   2       36.17       57.85     27.23 o 
 -23   2   2        4.68        1.59      4.68 o 
 -22   2   2        6.59      -13.19     13.19 o 
 -21   2   2        3.64       -1.27     10.66 o 
 -20   2   2       75.31       64.47     17.29 o 
 -19   2   2      164.54      153.55     14.76 o 
 -18   2   2      217.52      196.05     14.33 o 
 -17   2   2       82.61       86.52     12.80 o 
 -16   2   2       22.26       13.51      8.35 o 
 -15   2   2       21.82       17.58     10.20 o 
 -14   2   2      116.93      112.00      8.98 o 
 -13   2   2       76.11       75.33      9.57 o 
 -12   2   2       53.67       44.58      6.06 o 
 -11   2   2      687.13      696.88     23.58 o 
 -10   2   2      510.84      561.57     13.32 o 
  -9   2   2      504.40      563.34     11.08 o 
  -8   2   2        0.38        2.63      2.96 o 
  -7   2   2     1736.65     1802.33     19.37 o 
  -6   2   2     3310.72     3383.97     22.72 o 
  -5   2   2      311.08      310.20      5.61 o 
  -4   2   2      906.60      954.46     13.89 o 
  -3   2   2      302.95      300.87      5.45 o 
  -2   2   2       29.47       33.45      4.11 o 
  -1   2   2        0.98       -0.18      1.89 o 
   0   2   2      789.40      786.19      6.79 o 
   1   2   2     1879.64     1871.47     14.34 o 
   2   2   2      562.43      563.11     11.18 o 
   3   2   2       11.51        7.64      3.22 o 
   4   2   2      525.30      566.48     18.91 o 
   5   2   2       52.31       45.63      3.95 o 
   6   2   2     2201.89     2171.67     20.78 o 
   7   2   2     1441.52     1466.79     25.64 o 
   8   2   2      141.09      164.77      7.78 o 
   9   2   2      332.02      324.12      9.89 o 
  10   2   2        0.98       -0.65      2.68 o 
  11   2   2       15.81        4.76      4.95 o 
  12   2   2        0.48       -2.00      2.00 o 
  13   2   2      268.26      277.00      9.32 o 
  14   2   2       80.93       66.53     12.62 o 
  15   2   2       78.61       66.55     13.06 o 
  16   2   2      552.89      518.95     16.46 o 
  17   2   2      373.15      317.32     20.10 o 
  18   2   2       52.21       48.21     15.60 o 
  19   2   2       78.56       85.44     16.03 o 
  20   2   2        6.96        1.08      8.92 o 
  21   2   2       21.58       36.59     17.63 o 
  22   2   2        0.02       -0.77      8.02 o 
  23   2   2        2.97       10.65     28.47 o 
 -21   3   2        2.27       -7.88     41.63 o 
 -20   3   2        1.12       -5.88     12.38 o 
 -19   3   2        5.46        0.53      4.04 o 
 -18   3   2       17.92       12.92     13.83 o 
 -17   3   2       19.36        6.42     13.91 o 
 -16   3   2        6.41        2.01      5.13 o 
 -15   3   2       37.64       37.44     13.79 o 
 -14   3   2        8.90        3.81      7.23 o 
 -13   3   2        7.83        6.31      7.03 o 
 -12   3   2        2.66       10.48     10.66 o 
 -11   3   2       23.49       22.72      9.29 o 
 -10   3   2      349.78      361.55     11.64 o 
  -9   3   2        8.25        9.15      4.11 o 
  -8   3   2      423.22      420.17     12.09 o 
  -7   3   2       49.13       45.83      6.77 o 
  -6   3   2       18.60       22.64      5.17 o 
  -5   3   2      206.65      197.50      5.97 o 
  -4   3   2        0.40        2.36      2.82 o 
  -3   3   2       91.23       92.40      5.60 o 
  -2   3   2      476.78      562.57     12.10 o 
  -1   3   2      148.61      149.37      5.20 o 
   0   3   2      580.72      612.38      7.30 o 
   1   3   2        0.50        0.62      3.16 o 
   2   3   2      141.19      128.01      4.98 o 
   3   3   2       64.07       60.31      5.13 o 
   4   3   2      283.03      295.26      5.25 o 
   5   3   2       11.14       10.18      2.78 o 
   6   3   2       80.39       96.63      8.60 o 
   7   3   2        0.88       -2.92      3.50 o 
   8   3   2        1.97        1.32      3.03 o 
   9   3   2        2.11        3.57      4.25 o 
  10   3   2       13.20       -1.85      4.87 o 
  11   3   2       20.28        7.56      7.91 o 
  12   3   2        9.79       16.76     11.84 o 
  13   3   2       39.31       28.93     12.45 o 
  14   3   2      421.76      415.53     14.89 o 
  15   3   2      138.00      143.31     15.79 o 
  16   3   2      201.19      205.63     16.23 o 
  17   3   2       21.10        7.05      8.86 o 
  18   3   2        2.62        0.38      6.46 o 
  19   3   2        9.00        3.72      7.84 o 
  20   3   2      111.14      126.15     22.55 o 
 -17   4   2       31.19       33.17     21.58 o 
 -16   4   2       63.52       55.20     19.04 o 
 -15   4   2        9.01       19.96     14.89 o 
 -14   4   2        3.44       -1.54      5.20 o 
 -13   4   2        0.23        3.17     20.30 o 
 -12   4   2       51.60       59.10     15.95 o 
 -11   4   2        3.66       14.84     14.72 o 
 -10   4   2      246.75      264.27     14.77 o 
  -9   4   2      141.06      139.39     15.48 o 
  -8   4   2      296.78      297.76     11.88 o 
  -7   4   2       34.11       35.13     12.86 o 
  -6   4   2      657.91      710.26     14.56 o 
  -5   4   2      230.67      235.93      9.51 o 
  -4   4   2      187.05      200.66      8.97 o 
  -3   4   2        0.01        5.99      6.85 o 
  -2   4   2        1.70       12.20      7.00 o 
  -1   4   2       29.59       33.97     10.65 o 
   0   4   2      162.08      173.08      9.83 o 
   1   4   2      252.44      270.29     10.71 o 
   2   4   2       68.89       64.94      8.59 o 
   3   4   2      168.35      180.29      9.86 o 
   4   4   2        0.20       -1.72      3.78 o 
   5   4   2       41.56       30.89     13.64 o 
   6   4   2      229.12      220.56     11.21 o 
   7   4   2       27.49        8.44      9.88 o 
   8   4   2      528.84      570.37     13.00 o 
   9   4   2        5.98        1.90      8.36 o 
  10   4   2      148.86      160.81     15.30 o 
  11   4   2       26.73       11.72      9.16 o 
  12   4   2        1.12       -7.01      9.01 o 
  13   4   2       44.59       44.22     21.16 o 
  14   4   2        6.10       -0.30      6.54 o 
  15   4   2       29.59       46.42     18.50 o 
  16   4   2      160.13      153.17     21.94 o 
 -10   5   2       17.22        0.92      7.60 o 
  -9   5   2       23.02       34.50     17.64 o 
  -8   5   2        0.88       36.26     18.24 o 
  -7   5   2      114.25      131.77     20.22 o 
  -6   5   2        0.50       -0.24      7.14 o 
  -5   5   2       46.24       60.82     17.29 o 
  -4   5   2       59.18       55.72     17.68 o 
  -3   5   2      116.90      132.27     17.09 o 
  -2   5   2       39.70       40.99     19.97 o 
  -1   5   2        8.90       23.12     13.44 o 
   0   5   2        9.81       27.19     23.00 o 
   1   5   2      134.30      164.98     19.31 o 
   2   5   2        2.49       -0.01      0.61 o 
   3   5   2      191.40      223.64     19.21 o 
   4   5   2        6.23       -6.95      9.13 o 
   5   5   2        5.60       -9.30     17.49 o 
   6   5   2      117.79      135.08     20.32 o 
   7   5   2      264.28      284.11     27.51 o 
   8   5   2      611.34      673.03     26.41 o 
   9   5   2       63.39       85.25     22.25 o 
 -25   0   3      314.49      320.26     36.99 o 
 -23   0   3      212.96      198.63     32.41 o 
 -21   0   3       28.54       27.05     15.99 o 
 -19   0   3      340.98      342.44     15.90 o 
 -17   0   3       60.74       63.90     12.12 o 
 -15   0   3      642.20      664.70     15.63 o 
 -13   0   3        0.08       -0.94      9.08 o 
 -11   0   3      232.38      231.80     10.00 o 
  -9   0   3      211.03      189.90      8.17 o 
  -7   0   3      821.38      816.08     19.73 o 
  -5   0   3     1109.58     1069.91      9.39 o 
  -3   0   3      465.62      480.74     16.13 o 
  -1   0   3    24172.30    11361.81   7002.12 o 
   1   0   3     6354.11     5331.24    125.12 o 
   3   0   3      568.67      492.26      6.05 o 
   5   0   3     2066.03     1998.41     12.40 o 
   7   0   3     1127.78     1038.46      9.08 o 
   9   0   3      456.87      530.04      8.16 o 
  11   0   3      210.78      208.74      7.62 o 
  13   0   3      325.18      340.08      9.89 o 
  15   0   3      772.14      821.71     16.74 o 
  17   0   3      438.46      457.19     15.67 o 
  19   0   3        0.29        6.78     10.26 o 
  21   0   3      258.66      250.18     26.99 o 
  23   0   3       13.03        9.53     20.54 o 
 -25   1   3       10.82        6.86     24.76 o 
 -24   1   3        0.21        2.51     16.15 o 
 -23   1   3       14.08       14.09     19.51 o 
 -22   1   3       76.32       50.10     18.72 o 
 -21   1   3        2.05       -7.45     14.19 o 
 -20   1   3       13.00        2.59      8.15 o 
 -19   1   3       13.88       -0.04     10.30 o 
 -18   1   3       92.43       73.65     12.77 o 
 -17   1   3      281.57      267.75     11.50 o 
 -16   1   3      225.43      219.79      8.37 o 
 -15   1   3      281.03      300.42      9.96 o 
 -14   1   3      363.23      364.63      8.84 o 
 -13   1   3       68.99       71.76      6.40 o 
 -12   1   3      986.92     1031.42     22.69 o 
 -11   1   3      317.80      297.50      6.81 o 
 -10   1   3     1157.28     1227.88     20.12 o 
  -9   1   3     3039.20     3065.39     17.87 o 
  -8   1   3     2784.63     2805.02     64.11 o 
  -7   1   3      657.07      681.37     11.50 o 
  -6   1   3     3129.90     3047.17     34.36 o 
  -5   1   3    13852.82    13361.51    127.32 o 
  -4   1   3     8726.57     8730.74     36.05 o 
  -3   1   3     8459.81     8270.77     23.42 o 
  -2   1   3      992.53     1033.35     24.20 o 
  -1   1   3    10731.71    10464.26     27.82 o 
   0   1   3     2018.33     2018.42     10.09 o 
   1   1   3     8767.23     8266.26     33.17 o 
   2   1   3     5337.93     5224.43     27.06 o 
   3   1   3       86.68       91.42      3.65 o 
   4   1   3       82.24       80.32      3.75 o 
   5   1   3      719.40      719.06      9.31 o 
   6   1   3      768.57      782.79     11.44 o 
   7   1   3       94.25      112.19      5.51 o 
   8   1   3     2070.14     2106.25     28.40 o 
   9   1   3     2833.06     3121.77     51.36 o 
  10   1   3      225.78      225.98      4.91 o 
  11   1   3        0.48       -0.37      3.10 o 
  12   1   3     1272.97     1264.89     23.51 o 
  13   1   3       16.99        8.73      5.64 o 
  14   1   3      251.30      228.30      6.58 o 
  15   1   3      177.11      182.25      9.19 o 
  16   1   3      350.61      350.02     14.07 o 
  17   1   3     1779.87     1799.96     29.03 o 
  18   1   3        3.31        4.86      4.13 o 
  19   1   3        4.49        1.45      2.92 o 
  20   1   3       55.51       74.29     16.97 o 
  21   1   3       25.26       13.75     15.22 o 
  22   1   3        0.89       -3.09     10.10 o 
  23   1   3       99.37       94.65     21.87 o 
  24   1   3       24.58       26.11     22.78 o 
 -24   2   3       24.27       37.39     26.97 o 
 -23   2   3       15.58        7.38     22.51 o 
 -22   2   3        1.33       -4.37      7.92 o 
 -21   2   3       48.00       49.07     17.86 o 
 -20   2   3       19.01       22.49     27.43 o 
 -19   2   3       10.14        0.11     10.91 o 
 -18   2   3      152.32      159.29     15.12 o 
 -17   2   3      111.10      104.87     12.57 o 
 -16   2   3      282.80      242.33     12.22 o 
 -15   2   3       11.47       14.65     11.60 o 
 -14   2   3      125.47      114.82      9.27 o 
 -13   2   3      369.37      341.11     11.61 o 
 -12   2   3      211.33      210.49     16.69 o 
 -11   2   3      115.99      137.24     13.13 o 
 -10   2   3      864.11      905.80     38.36 o 
  -9   2   3     2633.94     2731.16     67.13 o 
  -8   2   3     4443.30     4542.95     69.79 o 
  -7   2   3        3.25       -0.25      5.60 o 
  -6   2   3       14.20        8.25      5.52 o 
  -5   2   3       12.71        6.73      2.64 o 
  -4   2   3        3.43        3.43      3.98 o 
  -3   2   3      386.23      372.71     13.58 o 
  -2   2   3       51.42       42.42      4.01 o 
  -1   2   3       36.77       42.33      7.49 o 
   0   2   3      886.08      850.81      6.70 o 
   1   2   3     1320.48     1309.33     13.17 o 
   2   2   3        0.55        1.88      2.16 o 
   3   2   3      250.16      221.46      7.32 o 
   4   2   3      816.92      822.04     12.38 o 
   5   2   3      584.26      648.24      6.91 o 
   6   2   3      145.75      162.08      5.22 o 
   7   2   3      116.17      109.82      4.44 o 
   8   2   3      721.18      726.12     17.35 o 
   9   2   3      449.48      506.19     19.89 o 
  10   2   3        7.71        3.53      5.54 o 
  11   2   3       20.60       26.50      7.89 o 
  12   2   3       54.99       51.47      8.65 o 
  13   2   3        0.09        1.75      2.73 o 
  14   2   3        0.03       -1.73      3.62 o 
  15   2   3        5.98       15.04     10.59 o 
  16   2   3        0.58        1.72      3.03 o 
  17   2   3        0.90        6.58     13.74 o 
  18   2   3       32.86       29.60     17.33 o 
  19   2   3       70.24       53.16     19.06 o 
  20   2   3        0.48        5.12     14.59 o 
  21   2   3      228.52      212.06     22.31 o 
  22   2   3      178.61      219.96     23.07 o 
 -21   3   3        8.53       -6.18     22.96 o 
 -20   3   3       22.47      -10.22     26.50 o 
 -19   3   3       20.49       27.19     20.69 o 
 -18   3   3      113.49      100.97     20.20 o 
 -17   3   3      266.26      239.75     17.26 o 
 -16   3   3       65.35       59.38     15.17 o 
 -15   3   3      103.98       90.93     14.58 o 
 -14   3   3        0.22       -0.30     13.01 o 
 -13   3   3      218.57      214.13     12.74 o 
 -12   3   3       46.36       53.81     10.98 o 
 -11   3   3     1625.22     1645.80     43.75 o 
 -10   3   3        0.24        6.63      6.50 o 
  -9   3   3       35.21       34.27      8.27 o 
  -8   3   3       35.63       25.82      8.39 o 
  -7   3   3      202.14      212.30      6.62 o 
  -6   3   3       75.88       81.94      5.35 o 
  -5   3   3       10.67       20.93      5.06 o 
  -4   3   3       56.09       58.28      8.02 o 
  -3   3   3      518.01      544.23      8.77 o 
  -2   3   3       12.11        4.69      4.94 o 
  -1   3   3       50.93       67.71      6.37 o 
   0   3   3       19.69       21.65      6.28 o 
   1   3   3      272.21      277.30      5.35 o 
   2   3   3        9.89        5.79      3.77 o 
   3   3   3     1174.63     1197.84      9.38 o 
   4   3   3       16.83        5.83      3.26 o 
   5   3   3       73.86       77.28      6.08 o 
   6   3   3       44.29       35.93      6.61 o 
   7   3   3       26.62       24.98      7.07 o 
   8   3   3       21.87       11.28      6.02 o 
   9   3   3        0.11       -1.27      4.29 o 
  10   3   3        2.90       -4.36      7.81 o 
  11   3   3       14.68        4.20      8.69 o 
  12   3   3       54.14       59.94     13.39 o 
  13   3   3      115.03       92.04     15.42 o 
  14   3   3        0.02        0.97      4.26 o 
  15   3   3      584.68      559.07     16.81 o 
  16   3   3        1.61        0.42      8.28 o 
  17   3   3       11.65        8.49     12.71 o 
  18   3   3        0.81        2.19     13.44 o 
  19   3   3       33.20       39.82     23.46 o 
  20   3   3        0.08       -1.70     14.04 o 
 -17   4   3       96.40      118.11     21.66 o 
 -16   4   3        1.80       -2.56     13.28 o 
 -15   4   3       79.07      106.78     18.04 o 
 -14   4   3        8.28        0.13      2.07 o 
 -13   4   3        0.68        2.58      4.96 o 
 -12   4   3      320.03      359.44     15.35 o 
 -11   4   3        1.29        0.11      5.26 o 
 -10   4   3      148.85      151.30     16.33 o 
  -9   4   3       33.76       33.13     13.48 o 
  -8   4   3     1064.68     1171.69     32.12 o 
  -7   4   3      406.36      417.94     10.59 o 
  -6   4   3      163.65      172.49     10.07 o 
  -5   4   3        1.84       11.14      6.37 o 
  -4   4   3        0.75        8.59      9.39 o 
  -3   4   3      134.23      135.66     11.12 o 
  -2   4   3        2.17        6.31      9.08 o 
  -1   4   3       84.87       81.13     10.49 o 
   0   4   3        4.12        1.11      3.18 o 
   1   4   3       82.62       81.24      9.98 o 
   2   4   3        5.61       -0.40      1.95 o 
   3   4   3       78.26       88.36     11.10 o 
   4   4   3       36.17       42.59     11.07 o 
   5   4   3      522.83      571.03     12.20 o 
   6   4   3      525.16      565.50     12.41 o 
   7   4   3       45.82       51.11     12.51 o 
   8   4   3       93.31       87.25     12.56 o 
   9   4   3      123.58      114.11     12.64 o 
  10   4   3       60.66       62.00     14.70 o 
  11   4   3        6.30        3.69      4.33 o 
  12   4   3       18.71       22.46     15.39 o 
  13   4   3        7.57        0.81      7.72 o 
  14   4   3       33.23       41.39     17.24 o 
  15   4   3        1.65        0.32     15.03 o 
  16   4   3       93.38       72.33     24.18 o 
 -10   5   3        1.22       16.02     16.53 o 
  -9   5   3       60.84       71.06     20.58 o 
  -8   5   3        0.02        6.18     12.25 o 
  -7   5   3       56.64       52.34     21.91 o 
  -6   5   3        4.24        2.67      5.48 o 
  -5   5   3      228.22      230.14     17.07 o 
  -4   5   3      104.55      109.26     16.60 o 
  -3   5   3       80.64       83.61     16.97 o 
  -2   5   3        9.24       12.51     20.26 o 
  -1   5   3       66.61       99.95     24.71 o 
   0   5   3        7.50        7.96     16.80 o 
   1   5   3        4.02       -6.29      7.23 o 
   2   5   3        1.95       -9.37      9.37 o 
   3   5   3        4.42       -0.74     11.38 o 
   4   5   3       20.04       23.26     22.47 o 
   5   5   3       14.94        2.00      7.49 o 
   6   5   3       19.77       12.39     14.32 o 
   7   5   3        4.18       -8.39     18.21 o 
   8   5   3        4.01        2.99     31.28 o 
   9   5   3       85.68      121.50     27.46 o 
 -26   0   4      294.52      339.36     39.42 o 
 -24   0   4      100.01      126.93     28.66 o 
 -22   0   4       79.07       97.76     26.73 o 
 -20   0   4       61.31       64.56     16.04 o 
 -18   0   4      103.17       92.82     13.50 o 
 -16   0   4      200.27      214.77     11.99 o 
 -14   0   4       80.55       81.14     10.64 o 
 -12   0   4       20.64       19.16      8.11 o 
 -10   0   4      492.66      418.07     23.89 o 
  -8   0   4     3211.47     3134.34     44.20 o 
  -6   0   4     1981.15     2025.03     13.99 o 
  -4   0   4    13286.11    13117.16     60.22 o 
  -2   0   4      807.77      743.81      6.01 o 
   0   0   4     1222.76     1131.79      9.13 o 
   2   0   4     3919.77     3698.70     48.41 o 
   4   0   4      220.21      227.13      4.21 o 
   6   0   4     1904.37     1940.21     11.75 o 
   8   0   4      506.05      481.44      7.74 o 
  10   0   4      125.65      136.84      5.84 o 
  12   0   4     1347.15     1352.46     19.55 o 
  14   0   4      781.53      833.24     26.37 o 
  16   0   4      220.00      218.30     11.57 o 
  18   0   4      386.36      387.11     17.60 o 
  20   0   4        1.08       -7.01     12.68 o 
  22   0   4       38.61       59.70     33.27 o 
  24   0   4       28.09       30.28     39.98 o 
 -25   1   4       11.50        4.80      6.13 o 
 -24   1   4       11.78        7.78     11.91 o 
 -23   1   4       35.28       26.59     16.95 o 
 -22   1   4        1.85       12.21     11.42 o 
 -21   1   4       33.48       31.27     16.88 o 
 -20   1   4        8.99       15.12     11.38 o 
 -19   1   4      175.11      167.25     12.41 o 
 -18   1   4        8.92       10.10      6.51 o 
 -17   1   4     1820.94     1814.30     39.62 o 
 -16   1   4     1081.28     1102.42     27.25 o 
 -15   1   4        3.03        1.68      8.52 o 
 -14   1   4      164.60      169.05      9.46 o 
 -13   1   4       24.90       23.30      6.56 o 
 -12   1   4       92.32      109.08      5.92 o 
 -11   1   4       63.59       65.56      5.52 o 
 -10   1   4      130.11      142.10      6.86 o 
  -9   1   4      250.94      281.29      6.88 o 
  -8   1   4       41.87       47.77      4.68 o 
  -7   1   4      812.44      761.42     12.20 o 
  -6   1   4      332.58      310.43      7.30 o 
  -5   1   4        5.14        8.05      5.16 o 
  -4   1   4      467.22      467.80      7.86 o 
  -3   1   4     8550.98     8329.60     26.26 o 
  -2   1   4     5531.92     5599.88     28.45 o 
  -1   1   4     5228.06     5099.81     40.71 o 
   0   1   4        4.93       23.32      5.95 o 
   1   1   4    11746.93    11476.90     50.81 o 
   2   1   4      517.87      506.32      5.89 o 
   3   1   4     6105.31     6097.67     33.32 o 
   4   1   4      392.41      363.20      5.98 o 
   5   1   4     1157.49     1188.36     13.17 o 
   6   1   4      384.74      415.35      7.32 o 
   7   1   4      315.19      340.98      6.50 o 
   8   1   4       21.93       18.66      4.64 o 
   9   1   4       13.49       15.60      4.50 o 
  10   1   4        0.28        1.58      3.57 o 
  11   1   4      490.71      504.07      9.01 o 
  12   1   4       10.62       15.85      4.91 o 
  13   1   4       22.58       21.14      5.99 o 
  14   1   4      173.64      168.13      6.75 o 
  15   1   4       33.22       27.97      7.09 o 
  16   1   4      675.86      693.15     13.97 o 
  17   1   4      363.24      385.85     10.42 o 
  18   1   4       23.69       29.54     12.55 o 
  19   1   4        0.90        2.08      5.33 o 
  20   1   4        7.54        4.83      6.18 o 
  21   1   4      201.40      193.13     19.63 o 
  22   1   4       30.92       29.07     23.22 o 
  23   1   4       10.86        0.39     11.55 o 
 -24   2   4       39.17       31.27     24.38 o 
 -23   2   4        0.00       -8.70     19.28 o 
 -22   2   4       18.42       19.02     21.42 o 
 -21   2   4        6.21        4.95     10.12 o 
 -20   2   4      100.29       90.42     16.39 o 
 -19   2   4       34.04       28.60     13.61 o 
 -18   2   4       33.91       24.51     13.26 o 
 -17   2   4       57.66       51.74     12.82 o 
 -16   2   4       21.46       27.38     13.40 o 
 -15   2   4        3.70        3.68      9.53 o 
 -14   2   4       40.53       38.45      9.81 o 
 -13   2   4      800.35      795.25     15.45 o 
 -12   2   4      990.38      972.21     30.89 o 
 -11   2   4      239.38      265.50     13.53 o 
 -10   2   4      766.06      827.33     21.76 o 
  -9   2   4       17.99       15.65      6.93 o 
  -8   2   4      753.36      731.11     24.81 o 
  -7   2   4     1444.34     1457.63     21.73 o 
  -6   2   4     2204.43     2249.78     26.63 o 
  -5   2   4       19.58       30.48      4.17 o 
  -4   2   4        0.64        2.77      3.60 o 
  -3   2   4       25.51       31.93      4.45 o 
  -2   2   4      179.71      183.63      7.48 o 
  -1   2   4      784.14      812.95      6.51 o 
   0   2   4       37.12       38.41      5.50 o 
   1   2   4      949.66      993.27     21.19 o 
   2   2   4       15.75       11.75      6.86 o 
   3   2   4      198.06      198.22      3.48 o 
   4   2   4       92.41      112.97      4.80 o 
   5   2   4       94.56       89.62      4.82 o 
   6   2   4      211.74      215.64      5.19 o 
   7   2   4      200.50      173.25      4.63 o 
   8   2   4      450.29      447.30      6.03 o 
   9   2   4       30.68       29.60      3.98 o 
  10   2   4       52.48       58.52      7.00 o 
  11   2   4      343.63      339.00     10.93 o 
  12   2   4       46.80       38.04      8.60 o 
  13   2   4        8.73       14.52     10.77 o 
  14   2   4        6.46        3.57      3.28 o 
  15   2   4      292.79      259.39     12.88 o 
  16   2   4       65.73       53.92     14.20 o 
  17   2   4       32.39       23.13     13.37 o 
  18   2   4      158.88      156.64     17.44 o 
  19   2   4       92.22       69.88     19.85 o 
  20   2   4        0.00       10.09     15.04 o 
  21   2   4      326.14      375.41     22.22 o 
  22   2   4        2.83       32.41     25.06 o 
 -21   3   4        5.46        2.71     10.27 o 
 -20   3   4       82.49       77.67     22.74 o 
 -19   3   4        3.35       -0.38     18.65 o 
 -18   3   4       36.09       39.55     19.36 o 
 -17   3   4        0.87       -0.74      1.77 o 
 -16   3   4        1.04        0.85      9.67 o 
 -15   3   4        2.94        1.98      7.66 o 
 -14   3   4      154.20      157.92     12.41 o 
 -13   3   4       51.81       62.22     11.44 o 
 -12   3   4      153.69      158.43      9.55 o 
 -11   3   4      180.03      196.92      9.35 o 
 -10   3   4      989.29      988.30     28.55 o 
  -9   3   4      114.80      127.71      7.58 o 
  -8   3   4      396.02      392.28     12.35 o 
  -7   3   4       85.92       92.17      7.26 o 
  -6   3   4      163.98      178.29      9.94 o 
  -5   3   4       33.78       37.03      5.62 o 
  -4   3   4       63.08       58.83      6.68 o 
  -3   3   4      444.17      559.65     33.48 o 
  -2   3   4        0.60       31.11     10.00 o 
  -1   3   4       83.18       76.04      5.23 o 
   0   3   4      330.87      368.61      9.29 o 
   1   3   4        7.99       10.92      5.12 o 
   2   3   4      363.52      357.91      6.99 o 
   3   3   4      286.59      271.24      6.82 o 
   4   3   4      315.42      317.62     11.78 o 
   5   3   4        5.04        0.36      2.35 o 
   6   3   4        2.22        4.56      5.76 o 
   7   3   4        0.96       -1.86      9.30 o 
   8   3   4      174.37      175.79      8.95 o 
   9   3   4       33.52       39.52     10.08 o 
  10   3   4        3.72        5.75      6.97 o 
  11   3   4        5.05        9.69      9.00 o 
  12   3   4      528.95      512.25     19.93 o 
  13   3   4       33.04       36.45     14.06 o 
  14   3   4      307.57      275.30     15.66 o 
  15   3   4        2.49       16.53     10.85 o 
  16   3   4       21.17       27.14     20.04 o 
  17   3   4       11.94       -2.39     10.79 o 
  18   3   4       24.78       24.06     25.24 o 
  19   3   4        4.89       17.63     19.32 o 
 -17   4   4       32.47       34.75     29.28 o 
 -16   4   4        5.00        0.73      6.68 o 
 -15   4   4       45.38       43.77     18.14 o 
 -14   4   4      112.11      118.30     17.52 o 
 -13   4   4      231.02      234.45     17.50 o 
 -12   4   4        2.56       -3.67      8.30 o 
 -11   4   4      114.22      123.97     12.48 o 
 -10   4   4      911.63      946.55     15.71 o 
  -9   4   4       43.02       47.02     11.77 o 
  -8   4   4      282.17      290.73     11.56 o 
  -7   4   4      164.31      187.25      9.99 o 
  -6   4   4       69.03       78.10      9.67 o 
  -5   4   4        0.34        3.56      4.09 o 
  -4   4   4        2.92       20.37      8.61 o 
  -3   4   4       96.77      116.96      9.87 o 
  -2   4   4      177.34      172.35      9.86 o 
  -1   4   4       25.91       39.98     10.26 o 
   0   4   4       27.91       24.82     10.49 o 
   1   4   4        3.29       -1.33      5.53 o 
   2   4   4       78.85       71.73     11.75 o 
   3   4   4       47.42       39.53     11.82 o 
   4   4   4       79.63       84.13     10.31 o 
   5   4   4       73.90       83.17     11.44 o 
   6   4   4       56.23       72.28     11.73 o 
   7   4   4      272.89      288.71     12.21 o 
   8   4   4      118.64      131.89     12.48 o 
   9   4   4        0.94        1.14      6.17 o 
  10   4   4       84.58       86.83     16.57 o 
  11   4   4       58.64       51.02     16.55 o 
  12   4   4       32.13       22.46     20.03 o 
  13   4   4        0.01        2.95     10.28 o 
  14   4   4       14.79       13.20     16.20 o 
  15   4   4       14.09        0.71      7.87 o 
 -10   5   4       82.89      101.44     20.68 o 
  -9   5   4        4.60        0.48     15.43 o 
  -8   5   4        2.84        7.20     14.85 o 
  -7   5   4       20.00       21.72     24.21 o 
  -6   5   4        7.08        9.23     18.72 o 
  -5   5   4       20.68        9.15     12.02 o 
  -4   5   4        0.31        4.07     10.50 o 
  -3   5   4       71.12       69.87     15.72 o 
  -2   5   4      187.31      213.90     18.73 o 
  -1   5   4       12.62        5.26     20.86 o 
   0   5   4       72.34       69.76     25.65 o 
   1   5   4        7.58        5.49     14.61 o 
   2   5   4        0.40       -9.69     13.28 o 
   3   5   4       13.22       11.14     14.66 o 
   4   5   4       68.92       63.23     18.19 o 
   5   5   4       23.59       26.21     16.49 o 
   6   5   4       22.91       24.39     28.37 o 
   7   5   4       32.83       34.75     26.26 o 
   8   5   4       28.54       55.87     23.29 o 
 -25   0   5        0.85        6.15    115.95 o 
 -23   0   5       18.45       26.05     35.32 o 
 -21   0   5        5.61       -0.40      9.90 o 
 -19   0   5        1.12       -3.30     12.50 o 
 -17   0   5       41.43       30.11     13.58 o 
 -15   0   5      705.21      722.63     27.83 o 
 -13   0   5       75.08       90.06      8.21 o 
 -11   0   5     1137.70     1203.04     19.16 o 
  -9   0   5     3236.94     3225.30     16.32 o 
  -7   0   5    11020.07    11149.42     78.34 o 
  -5   0   5      127.88      123.17      6.17 o 
  -3   0   5      114.46      103.14      4.40 o 
  -1   0   5        0.68        2.71      3.25 o 
   1   0   5     5856.76     5829.61     78.30 o 
   3   0   5     3763.27     3787.61     42.01 o 
   5   0   5     1135.00     1078.55     14.32 o 
   7   0   5     5980.26     5983.08     30.61 o 
   9   0   5       39.48       21.62      5.22 o 
  11   0   5      283.01      301.82      7.52 o 
  13   0   5      203.13      197.14      7.67 o 
  15   0   5       54.15       62.93     11.77 o 
  17   0   5      790.06      797.19     21.30 o 
  19   0   5        4.63        1.63     25.06 o 
  21   0   5        8.54       10.08     27.25 o 
  23   0   5       44.98       35.40     45.87 o 
 -25   1   5       24.59        2.36     24.19 o 
 -24   1   5       63.75       53.09     18.90 o 
 -23   1   5        0.07       -2.75      7.12 o 
 -22   1   5        3.42       -5.65      7.26 o 
 -21   1   5      125.51      124.67     16.01 o 
 -20   1   5      214.67      231.15     13.73 o 
 -19   1   5      779.64      773.05     17.25 o 
 -18   1   5      219.07      250.29     13.79 o 
 -17   1   5      872.34      867.05     29.02 o 
 -16   1   5       22.66       22.14      7.40 o 
 -15   1   5       33.70       32.89      8.81 o 
 -14   1   5        0.06        3.77      5.67 o 
 -13   1   5       16.10       18.22      6.07 o 
 -12   1   5        0.80        3.01      4.15 o 
 -11   1   5      323.52      367.34      7.66 o 
 -10   1   5       15.93       15.36      5.65 o 
  -9   1   5     1529.42     1604.21     23.14 o 
  -8   1   5      397.23      421.96     12.47 o 
  -7   1   5     1113.53     1151.95     15.41 o 
  -6   1   5     2717.68     2661.41     31.91 o 
  -5   1   5     1216.64     1333.56      9.97 o 
  -4   1   5      110.56      105.77      4.88 o 
  -3   1   5     3880.77     3666.06     36.80 o 
  -2   1   5    11951.44    11946.74     76.21 o 
  -1   1   5    16314.43    15536.36     81.99 o 
   0   1   5     3449.67     3233.57     43.53 o 
   1   1   5     1445.64     1404.69     12.62 o 
   2   1   5     2024.57     2070.69     14.43 o 
   3   1   5      293.60      289.83      4.22 o 
   4   1   5       63.42       62.51      3.41 o 
   5   1   5      126.47      120.11      4.37 o 
   6   1   5      269.95      231.50      5.33 o 
   7   1   5      708.79      767.18      8.32 o 
   8   1   5     1122.30     1197.98     18.11 o 
   9   1   5      158.06      161.36      5.68 o 
  10   1   5      256.07      241.69      6.53 o 
  11   1   5       40.00       37.30      6.13 o 
  12   1   5       46.57       50.37      5.56 o 
  13   1   5        3.29        4.36      3.55 o 
  14   1   5      208.97      186.57      7.08 o 
  15   1   5        1.43       -0.42      2.28 o 
  16   1   5      972.82     1064.65     22.21 o 
  17   1   5       73.76       74.36     10.65 o 
  18   1   5     1543.26     1578.87     42.28 o 
  19   1   5      224.19      235.48     14.38 o 
  20   1   5      227.90      227.22     16.52 o 
  21   1   5        7.69        8.00     14.94 o 
  22   1   5        5.04        4.99     33.08 o 
  23   1   5       13.66       16.92     17.96 o 
 -24   2   5       30.80       25.08     21.17 o 
 -23   2   5       59.93       62.33     20.39 o 
 -22   2   5       46.39       45.21     22.68 o 
 -21   2   5        2.74       -2.92      7.08 o 
 -20   2   5        2.60        3.54     16.20 o 
 -19   2   5       10.71       19.08     13.35 o 
 -18   2   5      326.37      300.63     14.04 o 
 -17   2   5       16.22       22.77     10.96 o 
 -16   2   5        0.53       10.68     11.46 o 
 -15   2   5      120.35      102.23     12.33 o 
 -14   2   5     2173.82     2161.60     24.58 o 
 -13   2   5        5.85       -3.97      8.65 o 
 -12   2   5      663.68      623.97     17.17 o 
 -11   2   5       23.84       15.09     11.58 o 
 -10   2   5       29.35       38.09      3.83 o 
  -9   2   5      640.46      646.47     19.17 o 
  -8   2   5     5664.69     5869.39     94.94 o 
  -7   2   5     1521.55     1551.88     15.82 o 
  -6   2   5      479.99      493.48     11.05 o 
  -5   2   5      167.03      187.20      8.30 o 
  -4   2   5      234.91      270.70      4.93 o 
  -3   2   5      906.51      949.56     21.73 o 
  -2   2   5       18.76       28.50      6.87 o 
  -1   2   5     2766.57     2833.42     46.47 o 
   0   2   5      229.63      228.40      7.13 o 
   1   2   5      747.67      725.76      9.10 o 
   2   2   5       40.49       38.53      4.55 o 
   3   2   5        2.36       -0.92      7.52 o 
   4   2   5       34.98       43.22      4.79 o 
   5   2   5      182.70      222.80      7.29 o 
   6   2   5      570.08      589.42      7.52 o 
   7   2   5      114.46      105.92      6.31 o 
   8   2   5      577.37      588.33     10.58 o 
   9   2   5      434.46      448.80      9.58 o 
  10   2   5       35.92       33.01      8.45 o 
  11   2   5       49.37       61.50      8.43 o 
  12   2   5        1.77        0.09      6.56 o 
  13   2   5       93.26       81.75     10.35 o 
  14   2   5       16.92       26.41      9.75 o 
  15   2   5      241.18      192.60     13.41 o 
  16   2   5      172.49      149.26     15.06 o 
  17   2   5        1.13        1.45      9.55 o 
  18   2   5      125.76      139.88     17.40 o 
  19   2   5        6.92       17.62     23.07 o 
  20   2   5        3.34        0.13      4.88 o 
  21   2   5       43.41       28.06     19.66 o 
 -22   3   5        9.48       14.24     19.96 o 
 -21   3   5      261.15      260.82     24.64 o 
 -20   3   5        0.42        6.09     28.10 o 
 -19   3   5        1.28      -14.85     14.85 o 
 -18   3   5       15.87        2.37      9.56 o 
 -17   3   5        0.03       10.48     14.52 o 
 -16   3   5       82.96       75.37     16.94 o 
 -15   3   5      369.51      337.30     17.74 o 
 -14   3   5       13.80       16.65     13.61 o 
 -13   3   5      739.68      711.38     20.59 o 
 -12   3   5        7.78        6.56      4.09 o 
 -11   3   5     2419.18     2419.96     71.26 o 
 -10   3   5       43.56       54.54      9.27 o 
  -9   3   5     2225.45     2236.37     65.65 o 
  -8   3   5      509.05      543.36     14.00 o 
  -7   3   5        5.99        7.51      4.46 o 
  -6   3   5      114.94      128.63      5.90 o 
  -5   3   5      209.33      229.07      7.03 o 
  -4   3   5        5.18        4.38      5.68 o 
  -3   3   5       75.87       67.44      6.00 o 
  -2   3   5       47.78       40.86      5.43 o 
  -1   3   5      146.44      177.56      7.26 o 
   0   3   5       28.09       28.33      7.57 o 
   1   3   5      426.97      420.36      8.75 o 
   2   3   5        0.00       -1.26      1.26 o 
   3   3   5      826.74      828.30     14.66 o 
   4   3   5        0.37        0.69      2.94 o 
   5   3   5        0.02       -1.75      1.75 o 
   6   3   5      143.75      127.89      8.96 o 
   7   3   5       98.59       86.73      8.61 o 
   8   3   5      195.75      205.01      9.23 o 
   9   3   5       88.59       93.82     10.10 o 
  10   3   5      195.46      183.50     10.66 o 
  11   3   5      486.65      487.77     18.35 o 
  12   3   5        0.03        5.27     11.69 o 
  13   3   5      223.49      221.59     15.03 o 
  14   3   5       37.59       33.13     18.23 o 
  15   3   5        6.32       79.47     59.96 o 
  16   3   5       23.36       31.10     14.92 o 
  17   3   5        0.27        5.47     11.77 o 
  18   3   5        3.59       -6.43     19.42 o 
  19   3   5        2.95        5.75     15.14 o 
 -17   4   5        4.79       11.34     16.59 o 
 -16   4   5       19.70       32.60     19.28 o 
 -15   4   5        5.91       18.63     14.39 o 
 -14   4   5      319.16      298.39     16.99 o 
 -13   4   5      242.82      243.65     13.89 o 
 -12   4   5       73.32       87.60     13.35 o 
 -11   4   5      332.80      337.04     12.94 o 
 -10   4   5      173.17      206.89     12.25 o 
  -9   4   5       11.03       21.87      7.87 o 
  -8   4   5      139.70      139.56     11.33 o 
  -7   4   5       87.52       92.11      9.91 o 
  -6   4   5       88.62       94.25      9.67 o 
  -5   4   5      137.37      147.59     10.97 o 
  -4   4   5        5.95        8.04      6.93 o 
  -3   4   5        8.33        0.22      4.92 o 
  -2   4   5        4.49        1.82      2.98 o 
  -1   4   5       46.66       47.30     11.26 o 
   0   4   5      305.39      295.51     11.66 o 
   1   4   5        0.01       -0.91      3.46 o 
   2   4   5       38.13       38.26     12.15 o 
   3   4   5       59.35       76.21     11.24 o 
   4   4   5       44.85       45.92     11.67 o 
   5   4   5       72.80       89.01     12.17 o 
   6   4   5       53.15       56.42     12.06 o 
   7   4   5      772.57      833.07     15.14 o 
   8   4   5        0.04        0.50      2.96 o 
   9   4   5        2.34       -0.24      2.58 o 
  10   4   5        6.20       18.32     14.55 o 
  11   4   5       22.23       21.28     14.80 o 
  12   4   5       59.27       58.76     19.21 o 
  13   4   5        9.59       11.42     21.11 o 
  14   4   5       16.00       12.14     14.53 o 
  15   4   5       33.24       28.71     15.33 o 
 -10   5   5       33.62       41.48     19.00 o 
  -9   5   5       12.28        1.09     12.97 o 
  -8   5   5        6.49        2.10     16.01 o 
  -7   5   5        8.42        0.16      5.28 o 
  -6   5   5        0.79        3.71     12.95 o 
  -5   5   5       26.87       21.31     20.61 o 
  -4   5   5       64.85       55.72     16.03 o 
  -3   5   5       45.91       38.60     16.35 o 
  -2   5   5       15.83       15.28     23.32 o 
  -1   5   5       52.45       44.03     41.55 o 
   0   5   5        2.78      -10.74     14.39 o 
   1   5   5        7.91       -4.29      6.29 o 
   2   5   5       14.09       27.39     15.72 o 
   3   5   5       39.34       39.93     21.21 o 
   4   5   5       23.80       21.76     20.04 o 
   5   5   5       21.87       24.00     22.30 o 
   6   5   5       51.44       80.21     20.37 o 
   7   5   5        9.23        7.89     28.69 o 
 -26   0   6       81.81      107.37     39.38 o 
 -24   0   6      139.18      165.40     29.47 o 
 -22   0   6       19.27       15.59     13.53 o 
 -20   0   6        1.09       -3.20      5.22 o 
 -18   0   6       56.87       36.23     17.57 o 
 -16   0   6       15.90       16.97      5.74 o 
 -14   0   6       24.44       35.62      7.81 o 
 -12   0   6      880.16      944.90     10.60 o 
 -10   0   6      764.46      726.23      9.60 o 
  -8   0   6      123.28      137.99      7.71 o 
  -6   0   6     6186.41     6105.85     22.83 o 
  -4   0   6       19.06       20.84      3.10 o 
  -2   0   6       15.69       11.39      2.71 o 
   0   0   6    13082.27    12552.01    156.46 o 
   2   0   6      109.84      104.01      6.17 o 
   4   0   6      724.00      712.79      8.55 o 
   6   0   6     5840.78     5847.27     21.78 o 
   8   0   6     9124.60     9171.84     33.85 o 
  10   0   6        1.10        1.26      2.43 o 
  12   0   6        0.53       -1.65      1.89 o 
  14   0   6       34.66       28.77     11.27 o 
  16   0   6        9.08        6.46     10.74 o 
  18   0   6      505.49      524.07     16.16 o 
  20   0   6       29.04       23.14     36.69 o 
  22   0   6        0.01       -9.10     55.87 o 
 -25   1   6        0.64       -0.88      6.98 o 
 -24   1   6       34.53       47.46     20.58 o 
 -23   1   6       18.13       22.68     14.55 o 
 -22   1   6        0.07        2.66     11.56 o 
 -21   1   6      180.58      194.25     13.67 o 
 -20   1   6        0.00       -5.23      8.48 o 
 -19   1   6       10.14       25.69     12.24 o 
 -18   1   6        2.68        0.41     12.15 o 
 -17   1   6      295.35      313.37     12.49 o 
 -16   1   6      127.60      115.34      8.74 o 
 -15   1   6      305.26      279.49      8.45 o 
 -14   1   6      200.08      205.53     13.25 o 
 -13   1   6        4.31        5.54      4.28 o 
 -12   1   6        8.44        0.06      2.47 o 
 -11   1   6      172.44      134.62      6.47 o 
 -10   1   6      208.88      209.28      9.16 o 
  -9   1   6       31.89       36.49      8.81 o 
  -8   1   6      163.77      156.12     16.09 o 
  -7   1   6     2255.12     2417.06     37.12 o 
  -6   1   6      248.35      237.97      5.96 o 
  -5   1   6     1690.73     1736.65     13.60 o 
  -4   1   6     1108.27     1081.93      9.77 o 
  -3   1   6      262.68      271.04     14.71 o 
  -2   1   6     4465.23     4428.18     25.38 o 
  -1   1   6       37.22       39.32      2.83 o 
   0   1   6      814.68      826.97     10.75 o 
   1   1   6     1345.20     1327.93     10.91 o 
   2   1   6     1786.61     1691.88     14.12 o 
   3   1   6        1.30        3.94      1.92 o 
   4   1   6        1.00        0.43      1.31 o 
   5   1   6        4.58        4.77      3.50 o 
   6   1   6      551.98      556.05      8.33 o 
   7   1   6      278.32      270.17      5.88 o 
   8   1   6      346.09      366.21      7.80 o 
   9   1   6       74.07       69.25      4.97 o 
  10   1   6        9.82        5.09      2.63 o 
  11   1   6      108.98      103.88      6.28 o 
  12   1   6       35.39       37.20      6.80 o 
  13   1   6      121.53      118.21      7.61 o 
  14   1   6      383.28      383.49      9.46 o 
  15   1   6        0.60       -0.59      2.88 o 
  16   1   6      201.98      204.22     10.18 o 
  17   1   6      381.30      390.16     11.69 o 
  18   1   6      604.01      616.03     19.56 o 
  19   1   6       36.10       28.56     14.52 o 
  20   1   6       91.23       96.44     16.74 o 
  21   1   6      158.16      164.31     18.95 o 
  22   1   6      107.26      111.69     24.36 o 
 -24   2   6        6.08        4.16    139.62 o 
 -23   2   6       54.22       37.43     22.75 o 
 -22   2   6       80.74       85.92     19.47 o 
 -21   2   6      214.88      201.95     17.73 o 
 -20   2   6        9.12       10.36     12.53 o 
 -19   2   6      193.65      170.77     14.96 o 
 -18   2   6       37.59       35.07     12.47 o 
 -17   2   6      204.69      190.36     12.84 o 
 -16   2   6      520.21      452.32     14.42 o 
 -15   2   6        0.16       -9.27      9.27 o 
 -14   2   6        0.01       -0.35     10.02 o 
 -13   2   6      215.80      196.82      9.99 o 
 -12   2   6      661.52      602.86     17.54 o 
 -11   2   6       20.12       27.73      5.31 o 
 -10   2   6      980.49     1017.54     40.69 o 
  -9   2   6      393.93      392.41      7.28 o 
  -8   2   6      459.63      471.37      9.40 o 
  -7   2   6      104.33      129.66      8.13 o 
  -6   2   6       52.30       64.52      6.46 o 
  -5   2   6       97.29      122.55      6.14 o 
  -4   2   6     1358.13     1405.01     18.12 o 
  -3   2   6     2578.41     2722.99     46.73 o 
  -2   2   6     1140.72     1151.19     24.91 o 
  -1   2   6     1045.73     1075.52     14.26 o 
   0   2   6       10.71       11.77      4.43 o 
   1   2   6     1591.92     1655.89     11.72 o 
   2   2   6      439.54      450.86      7.03 o 
   3   2   6       97.62       98.68      6.54 o 
   4   2   6       79.29       81.53      5.03 o 
   5   2   6      108.09       93.05      6.18 o 
   6   2   6       28.91       23.78      6.43 o 
   7   2   6        0.00        0.52      1.32 o 
   8   2   6      219.69      221.12      7.91 o 
   9   2   6      190.95      197.01      7.98 o 
  10   2   6      361.93      356.88      9.53 o 
  11   2   6      114.56      126.51      9.16 o 
  12   2   6      712.81      715.85     17.86 o 
  13   2   6      125.95      106.95     10.34 o 
  14   2   6        5.27       -4.69      5.92 o 
  15   2   6        9.25       12.81     11.27 o 
  16   2   6       14.86       19.51     13.54 o 
  17   2   6        4.09       -1.77      4.67 o 
  18   2   6      145.12      148.50     18.69 o 
  19   2   6        5.82       -6.00     18.59 o 
  20   2   6      213.43      218.95     22.85 o 
  21   2   6      120.43      102.31     23.81 o 
 -22   3   6       26.25       36.62     26.69 o 
 -21   3   6       11.00       -0.02     16.06 o 
 -20   3   6        0.82        1.45      7.26 o 
 -19   3   6       21.45       30.44     22.77 o 
 -18   3   6       37.89       48.32     20.58 o 
 -17   3   6        0.45       -6.56     12.01 o 
 -16   3   6       81.22       69.25     17.22 o 
 -15   3   6        0.83        6.46     13.17 o 
 -14   3   6      688.48      633.68     21.28 o 
 -13   3   6      276.05      274.77     12.51 o 
 -12   3   6      336.73      309.36     16.77 o 
 -11   3   6     1111.63     1043.75     15.74 o 
 -10   3   6     1483.05     1459.96     20.84 o 
  -9   3   6        0.98       -0.38      2.13 o 
  -8   3   6        1.83       14.99      9.82 o 
  -7   3   6       28.74       24.04      7.87 o 
  -6   3   6       77.08       69.82      8.53 o 
  -5   3   6        5.36        1.59      2.86 o 
  -4   3   6       30.52       31.61      7.29 o 
  -3   3   6      130.43      131.38      7.54 o 
  -2   3   6      110.72      108.28      7.36 o 
  -1   3   6        0.00       -1.00      3.24 o 
   0   3   6     1156.35     1179.98     19.07 o 
   1   3   6        2.34        1.65      4.48 o 
   2   3   6       28.26       31.72      6.51 o 
   3   3   6        5.97       14.18      5.01 o 
   4   3   6       33.43       31.16      6.35 o 
   5   3   6      259.66      251.88      7.49 o 
   6   3   6      873.26      894.24     15.35 o 
   7   3   6      666.29      682.85     15.63 o 
   8   3   6      328.07      348.11     10.29 o 
   9   3   6      260.15      269.92     12.45 o 
  10   3   6        1.53       -0.32      2.15 o 
  11   3   6        6.14        7.17      5.81 o 
  12   3   6       16.24        4.21      7.43 o 
  13   3   6       21.23       15.85     17.14 o 
  14   3   6       89.39       78.88     16.46 o 
  15   3   6        1.05        5.14     10.73 o 
  16   3   6        0.81        4.62     21.81 o 
  17   3   6        0.29        0.62      2.31 o 
  18   3   6        0.39       -1.83     10.07 o 
  19   3   6        0.31       -0.44     12.43 o 
 -17   4   6        1.44       13.77     12.39 o 
 -16   4   6       87.75       91.91     18.52 o 
 -15   4   6       19.95       33.78     13.57 o 
 -14   4   6       61.92       58.74     13.61 o 
 -13   4   6       10.89       18.10      9.28 o 
 -12   4   6       27.66       36.04     13.34 o 
 -11   4   6      352.50      343.32     13.04 o 
 -10   4   6       65.60       51.73     12.37 o 
  -9   4   6      372.73      369.96     12.04 o 
  -8   4   6      243.70      235.15     11.32 o 
  -7   4   6       33.20       35.15      9.43 o 
  -6   4   6        8.20       -1.21      4.99 o 
  -5   4   6      139.96      133.14     11.45 o 
  -4   4   6       80.53       79.31     11.69 o 
  -3   4   6       91.77       81.28     11.07 o 
  -2   4   6      257.53      251.33     11.19 o 
  -1   4   6        1.67       -4.19      6.02 o 
   0   4   6      113.31      107.76     11.56 o 
   1   4   6       37.38       27.93      8.65 o 
   2   4   6        1.07       -2.15     12.60 o 
   3   4   6        0.10        0.14      4.42 o 
   4   4   6      128.31      111.67     12.06 o 
   5   4   6      210.99      224.80     12.01 o 
   6   4   6       30.57       27.95     11.18 o 
   7   4   6       44.69       49.89     12.71 o 
   8   4   6        0.10        1.37      8.41 o 
   9   4   6       86.28       77.24     14.33 o 
  10   4   6       67.56       78.50     17.15 o 
  11   4   6       34.47       20.90     20.99 o 
  12   4   6        2.15        8.06     19.33 o 
  13   4   6        3.75       11.49     14.50 o 
  14   4   6       14.84       23.42     15.01 o 
 -10   5   6       10.17        4.25      8.29 o 
  -9   5   6        0.21       -1.78     16.72 o 
  -8   5   6        0.02       -3.37      6.89 o 
  -7   5   6       30.29       24.20     23.38 o 
  -6   5   6       23.72       16.10     18.06 o 
  -5   5   6        1.76       -5.30     18.39 o 
  -4   5   6       16.85        0.85     17.09 o 
  -3   5   6       65.68       79.84     17.42 o 
  -2   5   6       55.15       33.83     61.85 o 
  -1   5   6       19.76        8.97     36.88 o 
   0   5   6      264.37      268.15     24.45 o 
   1   5   6        9.87       19.00     19.64 o 
   2   5   6       27.54       30.78     17.41 o 
   3   5   6        9.48        7.65     18.06 o 
   4   5   6        0.22        2.29      8.95 o 
   5   5   6        0.01       -0.94      5.69 o 
   6   5   6        9.91        2.61     10.68 o 
   7   5   6       24.38       26.46     16.44 o 
 -25   0   7       47.75       65.01     32.50 o 
 -23   0   7       15.45        8.71     35.74 o 
 -21   0   7      199.91      215.45     15.85 o 
 -19   0   7      125.02      131.93     16.86 o 
 -17   0   7       29.78       29.30     12.80 o 
 -15   0   7       53.31       55.41      7.36 o 
 -13   0   7      765.26      752.38     10.04 o 
 -11   0   7      604.15      704.24     35.81 o 
  -9   0   7     6216.84     6121.83     40.95 o 
  -7   0   7      255.25      254.75      6.31 o 
  -5   0   7     1909.91     2133.36     32.99 o 
  -3   0   7      443.60      350.19      4.86 o 
  -1   0   7       49.97       30.27      4.12 o 
   1   0   7       12.22       16.25      4.84 o 
   3   0   7      802.95      809.10     11.11 o 
   5   0   7      333.10      297.62      7.99 o 
   7   0   7       48.69       42.58      7.58 o 
   9   0   7     1054.07     1089.53     12.09 o 
  11   0   7       23.61       28.76      6.69 o 
  13   0   7      207.21      232.40      8.78 o 
  15   0   7     2521.67     2564.18     41.64 o 
  17   0   7      458.28      502.89     25.70 o 
  19   0   7        3.88       -2.54     20.47 o 
  21   0   7      182.19      234.30     36.09 o 
 -25   1   7        9.28        9.21     20.30 o 
 -24   1   7       38.63       42.62     17.18 o 
 -23   1   7        4.26        5.05     12.35 o 
 -22   1   7       41.22       43.12     16.70 o 
 -21   1   7        1.60        1.44      5.55 o 
 -20   1   7       40.89       36.16     16.29 o 
 -19   1   7      560.38      543.26     12.34 o 
 -18   1   7     1117.16     1074.67     32.97 o 
 -17   1   7      196.54      223.00      8.53 o 
 -16   1   7      177.89      189.02      7.43 o 
 -15   1   7      191.49      204.83      7.04 o 
 -14   1   7      378.04      367.66     11.90 o 
 -13   1   7       35.99       33.69      5.88 o 
 -12   1   7       51.81       58.09      7.19 o 
 -11   1   7      148.95      148.24      5.44 o 
 -10   1   7      316.82      298.37      8.70 o 
  -9   1   7        0.12        2.36      4.88 o 
  -8   1   7       46.83       69.85     10.75 o 
  -7   1   7      690.97      718.85     17.41 o 
  -6   1   7        0.06       -0.30      1.51 o 
  -5   1   7      335.69      344.05      4.74 o 
  -4   1   7     3074.34     3168.18     26.99 o 
  -3   1   7     1277.23     1257.84     27.00 o 
  -2   1   7     3685.41     3631.41     41.48 o 
  -1   1   7      668.72      660.76      8.57 o 
   0   1   7       16.38       12.75      2.42 o 
   1   1   7      214.84      213.82      5.51 o 
   2   1   7        2.45        1.22      1.16 o 
   3   1   7     1233.89     1239.87     16.40 o 
   4   1   7     4404.37     4357.29     19.72 o 
   5   1   7      686.85      735.52      7.66 o 
   6   1   7     2143.40     2397.92     21.13 o 
   7   1   7     1345.66     1354.06     20.01 o 
   8   1   7       37.02       34.18      5.57 o 
   9   1   7      188.07      168.38      6.26 o 
  10   1   7      155.74      160.31      5.71 o 
  11   1   7       20.24       15.27      6.17 o 
  12   1   7       10.70       16.57      6.45 o 
  13   1   7       24.08       32.73      8.29 o 
  14   1   7       83.91       99.44      9.32 o 
  15   1   7      314.50      304.57     10.17 o 
  16   1   7        4.15       -1.15      1.83 o 
  17   1   7      104.50      112.43     12.46 o 
  18   1   7       15.75       12.81     13.64 o 
  19   1   7      406.44      420.06     16.08 o 
  20   1   7      179.35      177.03     18.20 o 
  21   1   7       81.47       70.70     21.87 o 
  22   1   7       55.67       50.46     23.50 o 
 -24   2   7       18.36       31.93     23.01 o 
 -23   2   7       98.64      107.35     19.95 o 
 -22   2   7       50.29       55.15     16.37 o 
 -21   2   7      141.04      140.27     14.34 o 
 -20   2   7      191.08      192.38     16.08 o 
 -19   2   7       11.11       21.72     16.91 o 
 -18   2   7      328.00      345.53     16.72 o 
 -17   2   7      352.68      360.38     24.90 o 
 -16   2   7        1.16       -3.95      6.11 o 
 -15   2   7      559.18      545.89     12.62 o 
 -14   2   7      549.05      512.35     16.04 o 
 -13   2   7      660.44      631.72     18.75 o 
 -12   2   7       28.27       33.78      5.93 o 
 -11   2   7       10.87       26.52     12.91 o 
 -10   2   7      398.96      419.62     14.03 o 
  -9   2   7      695.43      669.07     26.96 o 
  -8   2   7      680.99      645.41     10.64 o 
  -7   2   7      230.17      223.09      7.59 o 
  -6   2   7       77.62       76.76      6.67 o 
  -5   2   7        5.11       -1.82      3.94 o 
  -4   2   7       18.13        0.80      5.14 o 
  -3   2   7       23.85        5.92      7.60 o 
  -2   2   7     2174.20     2374.02     41.76 o 
  -1   2   7      698.28      695.77      9.97 o 
   0   2   7     4133.14     4157.93     54.51 o 
   1   2   7      280.09      254.52      6.10 o 
   2   2   7     1087.12     1198.44     10.40 o 
   3   2   7       68.58       87.77     12.91 o 
   4   2   7       14.48       11.15      4.99 o 
   5   2   7      127.13      112.94      6.33 o 
   6   2   7        3.52        3.80      3.65 o 
   7   2   7       40.89       44.72      7.07 o 
   8   2   7      535.95      568.01     10.66 o 
   9   2   7      483.62      506.84     19.59 o 
  10   2   7      245.68      233.75      8.88 o 
  11   2   7       42.09       44.71      8.38 o 
  12   2   7        5.80        3.72      4.49 o 
  13   2   7        0.17        1.56      5.22 o 
  14   2   7      389.50      358.13     11.58 o 
  15   2   7       34.38       42.22     11.30 o 
  16   2   7      265.18      253.37     16.50 o 
  17   2   7        0.00        7.20     13.32 o 
  18   2   7      400.57      407.18     19.06 o 
  19   2   7       68.84       91.48     21.19 o 
  20   2   7       14.73       13.89     29.59 o 
  21   2   7       80.83      101.52     23.86 o 
 -22   3   7       41.98       41.52     20.40 o 
 -21   3   7        5.23       26.50     17.82 o 
 -20   3   7       43.62       49.24     17.81 o 
 -19   3   7        9.57       23.68     14.58 o 
 -18   3   7        0.97       13.02     11.76 o 
 -17   3   7       58.00       74.71     14.97 o 
 -16   3   7        0.31        0.90      6.51 o 
 -15   3   7      182.38      179.56     14.86 o 
 -14   3   7       12.36       11.54     13.25 o 
 -13   3   7      101.96      113.14     11.10 o 
 -12   3   7       27.84       46.18     12.62 o 
 -11   3   7     4872.81     4700.77    103.04 o 
 -10   3   7      160.47      178.57     10.53 o 
  -9   3   7      521.17      525.34     18.79 o 
  -8   3   7      213.69      212.30      9.34 o 
  -7   3   7      415.53      392.55     10.62 o 
  -6   3   7      112.30      106.62      8.88 o 
  -5   3   7      226.24      209.66      7.08 o 
  -4   3   7       31.81       33.57      7.40 o 
  -3   3   7        0.65       -0.14      3.94 o 
  -2   3   7       53.15       49.53     10.94 o 
  -1   3   7      217.43      218.50     11.19 o 
   0   3   7       14.55       16.32      6.90 o 
   1   3   7        0.63        3.41      4.79 o 
   2   3   7       65.48       71.58      6.60 o 
   3   3   7        6.05        2.43      4.98 o 
   4   3   7      164.47      161.93      7.22 o 
   5   3   7       58.06       63.82      6.81 o 
   6   3   7      165.06      156.46      9.14 o 
   7   3   7       48.95       45.39      9.77 o 
   8   3   7       42.54       35.62      9.64 o 
   9   3   7       71.42       67.79     10.91 o 
  10   3   7       14.58        9.32      7.83 o 
  11   3   7      353.83      337.23     14.22 o 
  12   3   7       12.14       -0.07     12.77 o 
  13   3   7       64.58       64.46     16.13 o 
  14   3   7        7.56        0.90      7.26 o 
  15   3   7        4.96       17.09     14.81 o 
  16   3   7       10.07       12.37     21.83 o 
  17   3   7       19.64       20.69     19.45 o 
  18   3   7        0.89        5.93      8.02 o 
 -17   4   7        4.48        9.37     15.12 o 
 -16   4   7      220.87      219.55     16.27 o 
 -15   4   7      137.11      117.13     15.87 o 
 -14   4   7      442.86      434.20     16.77 o 
 -13   4   7        7.28       17.40     12.41 o 
 -12   4   7        1.02        4.14     12.55 o 
 -11   4   7       23.00       21.25     13.93 o 
 -10   4   7       10.48        3.22     11.56 o 
  -9   4   7       28.21        8.54      7.74 o 
  -8   4   7       15.74        8.30      8.32 o 
  -7   4   7      130.26      120.33     12.49 o 
  -6   4   7       19.59      -13.34     13.34 o 
  -5   4   7       46.26       41.93     15.21 o 
  -4   4   7        9.89       -0.34      3.17 o 
  -3   4   7       20.55        6.77      6.79 o 
  -2   4   7       43.78       23.75     10.54 o 
  -1   4   7       25.69        2.93      7.01 o 
   0   4   7        0.22       -3.50      4.42 o 
   1   4   7        0.49        1.81      2.54 o 
   2   4   7       75.05       93.12     11.26 o 
   3   4   7      222.60      224.15     12.13 o 
   4   4   7      162.16      169.63     12.31 o 
   5   4   7       27.98       27.91     13.14 o 
   6   4   7      252.99      277.05     12.90 o 
   7   4   7        0.61        0.87     13.60 o 
   8   4   7       47.67       41.73     14.23 o 
   9   4   7      150.36      150.56     14.97 o 
  10   4   7       15.10       28.08     17.76 o 
  11   4   7        0.14        2.61     22.34 o 
  12   4   7       12.52       33.65     20.79 o 
  13   4   7        3.69       -9.22     11.15 o 
  14   4   7        4.61       -5.97     10.21 o 
  -9   5   7       23.43       28.86     23.02 o 
  -8   5   7        1.98        2.91     13.44 o 
  -7   5   7        3.13        4.86      7.42 o 
  -6   5   7       18.56        8.69     16.84 o 
  -5   5   7       77.67       80.24     19.45 o 
  -4   5   7       75.90       75.59     16.87 o 
  -3   5   7       23.47        8.15     22.04 o 
  -2   5   7       36.04        8.37    129.32 o 
  -1   5   7      172.55      152.18     25.29 o 
   0   5   7        1.74        1.91     10.59 o 
   1   5   7       29.51       29.71     14.99 o 
   2   5   7       74.01       79.07     17.14 o 
   3   5   7       10.98        1.35      8.97 o 
   4   5   7       35.75       42.50     21.03 o 
   5   5   7       14.99        0.82     13.31 o 
   6   5   7       43.41       40.89     24.55 o 
 -26   0   8      295.56      298.48     37.83 o 
 -24   0   8      313.37      365.92     32.41 o 
 -22   0   8      416.96      417.00     39.91 o 
 -20   0   8       39.53       47.43     19.74 o 
 -18   0   8      326.08      354.27     29.74 o 
 -16   0   8        0.06       -3.42      3.42 o 
 -14   0   8       36.43       44.03      8.06 o 
 -12   0   8     1599.69     1730.40     21.16 o 
 -10   0   8      567.05      624.28      8.93 o 
  -8   0   8     8786.97     8782.37     33.51 o 
  -6   0   8      918.30      929.95     10.31 o 
  -4   0   8       74.32       70.97      3.93 o 
  -2   0   8      610.40      544.24     10.10 o 
   0   0   8      238.31      272.80      7.64 o 
   2   0   8      273.73      245.49      8.06 o 
   4   0   8     5314.27     5551.39     69.41 o 
   6   0   8      736.03      687.41      9.15 o 
   8   0   8     6342.40     6441.21     39.40 o 
  10   0   8        0.13        0.38      2.95 o 
  12   0   8        0.51        0.87      4.93 o 
  14   0   8     4518.58     4585.92     62.30 o 
  16   0   8      153.74      137.82     14.95 o 
  18   0   8      373.09      385.63     17.04 o 
  20   0   8      223.30      211.83     36.26 o 
  22   0   8       12.89       32.63     45.48 o 
 -25   1   8       11.64        5.97     11.06 o 
 -24   1   8       10.01        2.76     11.30 o 
 -23   1   8       84.29       94.73     17.43 o 
 -22   1   8        9.67        7.36     12.38 o 
 -21   1   8      174.25      149.39     15.80 o 
 -20   1   8       11.77       -2.76      8.78 o 
 -19   1   8      774.47      773.66     14.22 o 
 -18   1   8      520.73      468.48     11.28 o 
 -17   1   8       36.06       36.38      7.23 o 
 -16   1   8      202.00      216.17      7.62 o 
 -15   1   8       18.61       23.67      6.43 o 
 -14   1   8        3.10       26.72      9.02 o 
 -13   1   8       38.24       40.49      6.05 o 
 -12   1   8       70.73       61.65      5.59 o 
 -11   1   8      232.81      240.19     12.89 o 
 -10   1   8      196.94      178.64      6.57 o 
  -9   1   8       28.15       11.00      8.03 o 
  -8   1   8      784.66      852.51     16.41 o 
  -7   1   8       72.52       70.90      8.50 o 
  -6   1   8     2078.13     2242.08     27.46 o 
  -5   1   8     2622.19     2618.54     24.29 o 
  -4   1   8     1462.76     1550.77     17.36 o 
  -3   1   8     2470.14     2326.27     37.45 o 
  -2   1   8      116.53      122.57      4.38 o 
  -1   1   8      203.13      227.06      3.59 o 
   0   1   8     2117.06     2176.92     46.39 o 
   1   1   8      182.09      183.66      3.52 o 
   2   1   8        3.70        8.54      3.30 o 
   3   1   8       31.49       35.02      5.11 o 
   4   1   8       26.15       22.85      3.77 o 
   5   1   8      545.36      574.64      6.89 o 
   6   1   8       80.20       77.62      4.50 o 
   7   1   8      404.79      392.10      6.89 o 
   8   1   8      488.51      519.74     11.09 o 
   9   1   8       83.10       95.98      6.26 o 
  10   1   8      558.45      546.98      8.30 o 
  11   1   8      119.06      111.22      6.38 o 
  12   1   8      291.06      296.14      7.67 o 
  13   1   8      180.86      197.26      8.05 o 
  14   1   8       59.91       57.27     10.20 o 
  15   1   8        5.18        5.01      8.88 o 
  16   1   8      509.14      503.75     12.12 o 
  17   1   8      498.98      543.02     12.96 o 
  18   1   8      151.04      171.30     13.66 o 
  19   1   8      159.70      165.58     17.64 o 
  20   1   8        0.03       -4.32      5.74 o 
  21   1   8       81.25       82.07     22.60 o 
 -24   2   8       64.13       46.53     21.60 o 
 -23   2   8       50.78       52.51     20.84 o 
 -22   2   8       10.50       15.42     10.69 o 
 -21   2   8        0.67        8.41     10.65 o 
 -20   2   8        4.69        5.45      8.28 o 
 -19   2   8      176.09      181.61     13.20 o 
 -18   2   8     1130.39     1159.32     32.29 o 
 -17   2   8        6.40       11.71      9.88 o 
 -16   2   8       89.46       83.12     10.74 o 
 -15   2   8      536.13      538.05     12.42 o 
 -14   2   8      594.40      618.35     36.47 o 
 -13   2   8      124.63      132.14      8.97 o 
 -12   2   8       34.85       28.97      9.17 o 
 -11   2   8      208.97      223.69     10.51 o 
 -10   2   8      523.28      568.39     12.89 o 
  -9   2   8      456.50      461.30     19.40 o 
  -8   2   8        3.44        5.78      5.55 o 
  -7   2   8      232.52      211.42      7.78 o 
  -6   2   8      316.67      313.65     11.78 o 
  -5   2   8      392.61      364.43     12.61 o 
  -4   2   8      302.20      284.91     10.01 o 
  -3   2   8     4498.62     4602.27     38.57 o 
  -2   2   8      152.82      123.19      6.27 o 
  -1   2   8      169.35      161.77      6.55 o 
   0   2   8     2113.76     2112.55     15.89 o 
   1   2   8       65.53       56.18      5.01 o 
   2   2   8      265.83      259.93      6.88 o 
   3   2   8      207.59      204.47      9.19 o 
   4   2   8        0.56       -0.31      2.34 o 
   5   2   8       27.46       31.67      6.41 o 
   6   2   8      541.69      536.58     12.12 o 
   7   2   8       93.69      104.40      7.52 o 
   8   2   8      121.16      118.44      7.53 o 
   9   2   8      448.60      483.48     21.93 o 
  10   2   8        7.04        3.73      7.65 o 
  11   2   8        0.07       -0.69      5.36 o 
  12   2   8       63.10       63.09     10.95 o 
  13   2   8       80.75       60.61     11.94 o 
  14   2   8      222.78      212.59     13.17 o 
  15   2   8      896.36      944.11     20.65 o 
  16   2   8       51.56       61.98     17.10 o 
  17   2   8       31.87       39.90     17.58 o 
  18   2   8        0.12       11.76     16.66 o 
  19   2   8        0.03       -1.10     32.41 o 
  20   2   8      176.58      188.90     24.86 o 
 -21   3   8        1.27       -7.42     13.30 o 
 -20   3   8        5.01       -4.89     14.28 o 
 -19   3   8        1.23        4.04      9.44 o 
 -18   3   8       55.08       62.89     15.42 o 
 -17   3   8       88.82       98.51     19.80 o 
 -16   3   8       30.94       51.68     18.41 o 
 -15   3   8      108.32      101.06     11.92 o 
 -14   3   8      448.98      434.18     12.84 o 
 -13   3   8      116.94      125.18     11.38 o 
 -12   3   8        1.16        3.92      9.49 o 
 -11   3   8     1093.89     1088.84     16.59 o 
 -10   3   8       66.52       82.06     10.22 o 
  -9   3   8      350.82      342.89     11.07 o 
  -8   3   8      462.57      441.21     11.27 o 
  -7   3   8        2.03       -0.57      1.37 o 
  -6   3   8       39.27       44.99      8.90 o 
  -5   3   8       30.77       18.91     10.65 o 
  -4   3   8        5.52        5.21      7.38 o 
  -3   3   8        0.77       -0.49      6.15 o 
  -2   3   8      687.23      711.68     19.47 o 
  -1   3   8       62.21       75.86      8.28 o 
   0   3   8      172.87      177.97      7.78 o 
   1   3   8       31.96       36.32      6.15 o 
   2   3   8        0.13        1.71      5.46 o 
   3   3   8       48.15       47.56      7.37 o 
   4   3   8      505.17      517.50     10.55 o 
   5   3   8      107.16      120.87      8.33 o 
   6   3   8      768.06      778.27     17.41 o 
   7   3   8      418.53      431.71     11.35 o 
   8   3   8      252.05      272.94     10.60 o 
   9   3   8      386.36      394.37     17.10 o 
  10   3   8      317.54      322.67     12.28 o 
  11   3   8        7.91        2.17      4.04 o 
  12   3   8        7.39        5.74      9.24 o 
  13   3   8        7.06        5.19     13.94 o 
  14   3   8        2.77        7.68     18.50 o 
  15   3   8        1.42        1.75      9.71 o 
  16   3   8       44.33       48.70     19.21 o 
  17   3   8        2.87       12.32     19.01 o 
 -17   4   8       96.49       89.54     17.02 o 
 -16   4   8      503.31      497.11     21.66 o 
 -15   4   8       13.07       16.62     12.90 o 
 -14   4   8        1.82       26.16     13.70 o 
 -13   4   8       80.27       81.71     14.29 o 
 -12   4   8       14.08       -2.96     13.66 o 
 -11   4   8       36.88       27.92     14.99 o 
 -10   4   8       34.77       34.86     14.78 o 
  -9   4   8       12.78       -0.26      9.98 o 
  -8   4   8       52.52       48.15     13.45 o 
  -7   4   8        7.69       12.36     14.36 o 
  -6   4   8       34.90       25.71     13.85 o 
  -5   4   8        1.08       -7.39      7.39 o 
  -4   4   8      146.74      133.33     10.06 o 
  -3   4   8      264.81      289.87     11.94 o 
  -2   4   8        1.96       -0.38      6.37 o 
  -1   4   8      201.54      183.50     11.70 o 
   0   4   8       61.24       70.35     10.50 o 
   1   4   8        0.30       -6.56      7.03 o 
   2   4   8        6.65        3.70      6.98 o 
   3   4   8       29.88       46.53     11.94 o 
   4   4   8        0.37       -0.49      3.45 o 
   5   4   8        1.17       -2.32      8.45 o 
   6   4   8       15.50       12.60      9.92 o 
   7   4   8      125.14      128.29     14.08 o 
   8   4   8       26.23       29.36     12.74 o 
   9   4   8        1.44       -0.86     17.77 o 
  10   4   8      100.03       93.80     15.48 o 
  11   4   8        0.07       -2.24      9.26 o 
  12   4   8        6.41        6.97      9.98 o 
  13   4   8        2.29       15.49     20.99 o 
  -9   5   8        1.81        2.42     14.71 o 
  -8   5   8        0.76       -3.88     14.53 o 
  -7   5   8       18.22       12.11     16.74 o 
  -6   5   8       20.29        1.51      6.97 o 
  -5   5   8       37.31        9.82     21.55 o 
  -4   5   8       25.20       10.27     12.52 o 
  -3   5   8       25.95       41.10     26.61 o 
  -2   5   8        0.00       -0.78     14.62 o 
  -1   5   8        1.02        4.50     22.82 o 
   0   5   8       11.14       24.17     39.08 o 
   1   5   8       82.82       98.69     22.23 o 
   2   5   8        7.20       13.76     31.26 o 
   3   5   8        9.55       -1.97      9.15 o 
   4   5   8        0.99        1.60      9.78 o 
   5   5   8       11.14        3.18      9.26 o 
 -25   0   9       99.91      143.67     34.60 o 
 -23   0   9       32.58       42.24     26.00 o 
 -21   0   9      824.41      842.95     27.89 o 
 -19   0   9      523.33      521.59     17.14 o 
 -17   0   9       82.42       67.53     13.51 o 
 -15   0   9       15.43       -4.17      5.98 o 
 -13   0   9       36.31       32.67      6.75 o 
 -11   0   9     1892.54     1946.80     14.89 o 
  -9   0   9      992.63      967.77     11.98 o 
  -7   0   9      505.75      512.23      8.77 o 
  -5   0   9        2.07        0.35      1.49 o 
  -3   0   9      990.87      897.95     16.60 o 
  -1   0   9       12.13        3.08      5.28 o 
   1   0   9     3851.15     4084.72    139.83 o 
   3   0   9     3300.28     3658.56     26.80 o 
   5   0   9      400.70      501.61     13.18 o 
   7   0   9      196.86      198.11      6.46 o 
   9   0   9       24.38       37.69      6.98 o 
  11   0   9      138.74      128.62      8.20 o 
  13   0   9     1147.62     1143.66     15.83 o 
  15   0   9      127.98      149.72     12.53 o 
  17   0   9      397.32      380.05     16.64 o 
  19   0   9        1.89        7.62     12.03 o 
  21   0   9       78.11       72.86     42.84 o 
 -25   1   9       22.26       21.13     22.74 o 
 -24   1   9       70.21       73.80     19.74 o 
 -23   1   9      120.36      119.29     17.63 o 
 -22   1   9      127.58      126.89     16.80 o 
 -21   1   9       92.36       72.42     16.66 o 
 -20   1   9      126.86       87.67     14.92 o 
 -19   1   9       74.22       66.87     10.67 o 
 -18   1   9      379.79      352.20     11.99 o 
 -17   1   9     1050.58     1028.51     20.89 o 
 -16   1   9       60.96       63.25      8.12 o 
 -15   1   9       82.63       78.77      7.32 o 
 -14   1   9      107.85      118.77      6.56 o 
 -13   1   9       31.83       36.51      6.94 o 
 -12   1   9        4.72       -0.37      1.31 o 
 -11   1   9      790.16      812.71     26.75 o 
 -10   1   9      936.14      910.70     10.80 o 
  -9   1   9      405.21      434.81      9.07 o 
  -8   1   9     1574.12     1558.24     23.90 o 
  -7   1   9        3.13        4.16      2.48 o 
  -6   1   9      154.81      171.48      6.19 o 
  -5   1   9      645.52      633.89     12.01 o 
  -4   1   9      152.73      149.52      5.65 o 
  -3   1   9       38.12       36.80      4.31 o 
  -2   1   9      653.20      681.94     12.64 o 
  -1   1   9       25.85       24.34      4.06 o 
   0   1   9       41.39       39.85      4.32 o 
   1   1   9      357.85      379.60      4.82 o 
   2   1   9      327.63      301.94      6.30 o 
   3   1   9        7.10        0.96      2.14 o 
   4   1   9        0.04       -1.21      1.44 o 
   5   1   9     2474.54     2524.37     32.54 o 
   6   1   9      341.46      344.75      6.01 o 
   7   1   9       25.05       28.52      4.66 o 
   8   1   9      595.68      599.57     17.20 o 
   9   1   9       24.87       24.35      6.79 o 
  10   1   9       34.79       34.21      7.14 o 
  11   1   9      460.45      461.48     10.93 o 
  12   1   9      430.79      431.21     12.08 o 
  13   1   9     1358.33     1394.90     23.09 o 
  14   1   9       96.91      102.31      9.40 o 
  15   1   9       28.38       40.27     10.72 o 
  16   1   9       91.55      107.98     12.56 o 
  17   1   9       29.01       27.51     14.70 o 
  18   1   9       60.61       78.78     15.67 o 
  19   1   9      136.42      129.99     18.71 o 
  20   1   9       22.72       26.91     21.50 o 
  21   1   9        1.45        0.90     11.97 o 
 -24   2   9        0.28       -8.80     17.46 o 
 -23   2   9        9.89        6.49     13.62 o 
 -22   2   9       44.64       27.22     20.63 o 
 -21   2   9       11.07        0.50      7.56 o 
 -20   2   9      307.22      301.54     14.35 o 
 -19   2   9        0.06        6.36      6.57 o 
 -18   2   9     1356.06     1327.00     29.00 o 
 -17   2   9       14.66        9.18      9.20 o 
 -16   2   9      190.92      199.49     10.70 o 
 -15   2   9      131.42      125.08      9.65 o 
 -14   2   9      246.52      252.07     13.52 o 
 -13   2   9       21.95       27.72      8.77 o 
 -12   2   9      179.69      172.35     10.50 o 
 -11   2   9       20.73       18.30      8.18 o 
 -10   2   9       33.03       41.10      7.63 o 
  -9   2   9       74.99       65.73      8.53 o 
  -8   2   9       26.91       17.60      7.90 o 
  -7   2   9      283.86      261.90     11.22 o 
  -6   2   9      199.01      160.46      7.50 o 
  -5   2   9       87.80      112.58      7.03 o 
  -4   2   9      456.95      472.76     11.03 o 
  -3   2   9     2114.52     2109.92     19.92 o 
  -2   2   9     1085.44     1158.13     21.00 o 
  -1   2   9     2217.27     2275.34     51.65 o 
   0   2   9     2129.07     2151.95     26.16 o 
   1   2   9     1669.18     1633.79     25.14 o 
   2   2   9      268.14      295.04     11.03 o 
   3   2   9        2.91        1.15      1.80 o 
   4   2   9       90.36       82.14      6.47 o 
   5   2   9      232.60      225.24      7.41 o 
   6   2   9       18.40       16.86      7.63 o 
   7   2   9      222.15      244.83      8.19 o 
   8   2   9      237.84      232.10      9.66 o 
   9   2   9        7.52        0.63      5.88 o 
  10   2   9      226.38      222.12      9.76 o 
  11   2   9       28.34       27.21     11.61 o 
  12   2   9        5.02        7.39      6.75 o 
  13   2   9       31.09       39.83     12.40 o 
  14   2   9        5.56       16.98     12.13 o 
  15   2   9      367.22      428.24     17.65 o 
  16   2   9        6.00       14.53     11.70 o 
  17   2   9      222.37      249.87     19.94 o 
  18   2   9        0.03        2.20     17.45 o 
  19   2   9       27.94       34.54     26.33 o 
 -21   3   9       39.74       33.38     18.02 o 
 -20   3   9        3.51        7.68     11.94 o 
 -19   3   9        0.37       -3.80      8.15 o 
 -18   3   9       14.14       -5.29     15.06 o 
 -17   3   9        8.61       -4.53     12.90 o 
 -16   3   9      174.91      163.63     12.36 o 
 -15   3   9      261.52      215.94     11.88 o 
 -14   3   9       51.39       47.19     11.04 o 
 -13   3   9       37.29       41.71     11.68 o 
 -12   3   9      631.35      610.45     19.29 o 
 -11   3   9       52.36       50.46     10.25 o 
 -10   3   9      468.99      426.94     12.34 o 
  -9   3   9      104.93       86.96      9.30 o 
  -8   3   9       10.67        5.12      7.49 o 
  -7   3   9       22.09       23.74     10.83 o 
  -6   3   9        0.14       -1.60     11.40 o 
  -5   3   9       53.43       73.03     19.66 o 
  -4   3   9      149.02      140.03     12.10 o 
  -3   3   9      169.36      169.31     12.31 o 
  -2   3   9       18.71       24.96      8.19 o 
  -1   3   9       29.98       29.49      9.09 o 
   0   3   9       49.32       38.25      7.78 o 
   1   3   9        7.61       -1.98      4.02 o 
   2   3   9       48.67       43.75      8.61 o 
   3   3   9        0.26       -6.44      6.44 o 
   4   3   9      490.71      478.78      9.34 o 
   5   3   9      588.01      573.50     10.03 o 
   6   3   9      682.80      697.17     17.14 o 
   7   3   9       74.09       64.10     11.12 o 
   8   3   9       49.60       45.20     11.17 o 
   9   3   9        1.27       -0.01      4.52 o 
  10   3   9        2.29        0.16      2.89 o 
  11   3   9        3.19       -0.73      3.38 o 
  12   3   9        0.09       -1.95      5.41 o 
  13   3   9       27.02       40.73     16.04 o 
  14   3   9        0.05       -6.51     14.90 o 
  15   3   9       13.53       11.50     14.24 o 
  16   3   9        1.44       11.87     28.78 o 
  17   3   9       38.63       40.37     28.44 o 
 -17   4   9        5.60       24.52     17.09 o 
 -16   4   9       10.65       29.33     14.35 o 
 -15   4   9      295.48      263.22     15.74 o 
 -14   4   9      267.38      247.83     16.34 o 
 -13   4   9        0.07       -2.76     12.44 o 
 -12   4   9        4.26      -11.70     15.26 o 
 -11   4   9      172.66      182.49     14.19 o 
 -10   4   9        1.51       -8.95      8.95 o 
  -9   4   9        1.42       -2.69      6.48 o 
  -8   4   9       48.53       23.28     15.89 o 
  -7   4   9        5.86       -1.17      3.64 o 
  -6   4   9       19.80        2.13      6.93 o 
  -5   4   9       37.93        8.09     10.34 o 
  -4   4   9       83.56       85.49     10.49 o 
  -3   4   9       53.61       47.57     12.89 o 
  -2   4   9       95.78       97.71     12.23 o 
  -1   4   9       86.41       88.76     10.47 o 
   0   4   9        0.49        0.56      6.43 o 
   1   4   9        0.86       -2.57      2.96 o 
   2   4   9        1.01        1.35      5.47 o 
   3   4   9       24.90       17.34     12.60 o 
   4   4   9        1.04       -3.37      3.37 o 
   5   4   9        3.43        3.35      7.52 o 
   6   4   9        7.91        4.20      7.42 o 
   7   4   9      554.26      617.90     17.65 o 
   8   4   9       21.13       22.07     12.34 o 
   9   4   9       93.82      107.01     20.01 o 
  10   4   9      180.73      224.33     19.58 o 
  11   4   9       17.86        6.37     19.20 o 
  12   4   9       16.13        2.11     10.38 o 
  -8   5   9       39.22       37.34     25.79 o 
  -7   5   9        2.80       -0.99      9.32 o 
  -6   5   9        2.23        0.36      2.48 o 
  -5   5   9        5.22      -13.53     16.90 o 
  -4   5   9        0.40       -5.54     17.78 o 
  -3   5   9       47.39       53.91     21.67 o 
  -2   5   9        0.19        4.72     13.24 o 
  -1   5   9       25.91       31.00     29.19 o 
   0   5   9       27.99       17.40     56.45 o 
   1   5   9       99.70       93.19     22.14 o 
   2   5   9        0.06       -3.40      4.09 o 
   3   5   9        9.28       -3.65     10.24 o 
 -26   0  10        0.07        4.99     54.15 o 
 -24   0  10      385.09      376.52     27.76 o 
 -22   0  10     3043.84     3294.89    139.06 o 
 -20   0  10       67.20       97.90     26.71 o 
 -18   0  10        6.61       16.70     13.00 o 
 -16   0  10      387.72      401.20     14.69 o 
 -14   0  10       26.62       28.04      8.20 o 
 -12   0  10      260.88      299.50     11.69 o 
 -10   0  10     3418.90     3562.17     22.59 o 
  -8   0  10     2572.92     2642.84     18.82 o 
  -6   0  10      361.68      397.49      9.53 o 
  -4   0  10      206.71      205.17      5.23 o 
  -2   0  10     1404.43     1417.86     13.27 o 
   0   0  10     5884.08     6484.50    117.49 o 
   2   0  10      809.39      960.76     14.98 o 
   4   0  10      498.35      555.18     12.66 o 
   6   0  10        0.05       -1.29      2.94 o 
   8   0  10        0.04       -5.70      6.26 o 
  10   0  10        5.70        8.11      7.12 o 
  12   0  10     1196.83     1216.21     18.57 o 
  14   0  10     2652.82     2740.35     24.70 o 
  16   0  10      716.48      785.42     15.80 o 
  18   0  10      337.08      370.95     19.95 o 
  20   0  10        0.87       19.76     19.09 o 
 -25   1  10      206.88      212.85     20.51 o 
 -24   1  10        0.80       -0.68      5.90 o 
 -23   1  10        0.16       -6.20     13.78 o 
 -22   1  10       72.51       91.61     16.61 o 
 -21   1  10      117.02      109.55     15.62 o 
 -20   1  10      742.69      719.38     22.31 o 
 -19   1  10      561.29      536.98     12.27 o 
 -18   1  10       37.13       47.99      8.94 o 
 -17   1  10      111.04      107.70      8.76 o 
 -16   1  10        5.79       -1.16      3.13 o 
 -15   1  10       11.31        8.19      6.15 o 
 -14   1  10       12.90       27.15      7.99 o 
 -13   1  10      272.79      276.22      9.52 o 
 -12   1  10      325.43      337.05     13.13 o 
 -11   1  10       56.92       53.51      4.00 o 
 -10   1  10       28.57       28.63      4.01 o 
  -9   1  10        0.56        2.10      2.61 o 
  -8   1  10      229.22      234.75      4.92 o 
  -7   1  10      295.63      337.28      5.17 o 
  -6   1  10      698.81      734.84     14.50 o 
  -5   1  10      532.73      504.79     13.54 o 
  -4   1  10        2.71        1.44      2.71 o 
  -3   1  10      368.76      406.63     10.06 o 
  -2   1  10     2523.48     2736.14     35.69 o 
  -1   1  10      828.73      859.64     16.08 o 
   0   1  10       74.02       86.08      5.14 o 
   1   1  10      615.04      636.72     15.62 o 
   2   1  10        4.11        1.59      2.86 o 
   3   1  10      350.38      391.64      8.98 o 
   4   1  10      481.00      497.34     13.47 o 
   5   1  10      217.27      243.50     10.37 o 
   6   1  10      110.84      106.53      5.01 o 
   7   1  10      392.53      425.96      7.11 o 
   8   1  10       11.44       13.69      5.97 o 
   9   1  10        0.97       -0.01      0.37 o 
  10   1  10      596.97      617.53     10.55 o 
  11   1  10     1632.39     1718.39     25.24 o 
  12   1  10      486.04      501.72     10.58 o 
  13   1  10      172.09      168.43     10.30 o 
  14   1  10        8.42        7.08      9.37 o 
  15   1  10        9.14        6.27      9.71 o 
  16   1  10        9.36        2.64      3.11 o 
  17   1  10      910.91      957.68     16.19 o 
  18   1  10        5.19        3.84      4.57 o 
  19   1  10        2.82        5.12     14.40 o 
  20   1  10       18.74       23.85     17.64 o 
 -24   2  10        0.31        1.04      2.23 o 
 -23   2  10       27.75        8.60     21.47 o 
 -22   2  10       16.31       -0.42      6.41 o 
 -21   2  10       16.22       -0.03      7.86 o 
 -20   2  10        0.04       -2.93      8.21 o 
 -19   2  10       25.81       21.20     13.72 o 
 -18   2  10      292.32      327.28     15.37 o 
 -17   2  10      262.05      235.74     11.57 o 
 -16   2  10      572.32      557.66     14.51 o 
 -15   2  10      256.78      251.65     14.45 o 
 -14   2  10        1.51        6.71      7.65 o 
 -13   2  10       62.22       65.87     10.68 o 
 -12   2  10      292.91      276.17     11.71 o 
 -11   2  10      136.08      145.61      8.16 o 
 -10   2  10     1262.89     1173.34     26.49 o 
  -9   2  10       11.83       -4.55      7.17 o 
  -8   2  10      203.27      187.68     11.31 o 
  -7   2  10      291.28      255.89      9.22 o 
  -6   2  10       12.06       15.87      8.92 o 
  -5   2  10     3000.68     3026.01     20.64 o 
  -4   2  10       88.74       93.87      8.00 o 
  -3   2  10      758.11      790.14     29.95 o 
  -2   2  10      327.20      368.05      8.65 o 
  -1   2  10     2290.87     2261.41     31.79 o 
   0   2  10       76.01       80.22      6.29 o 
   1   2  10      442.83      428.91     18.57 o 
   2   2  10       24.66       22.18      5.99 o 
   3   2  10        8.63        6.49      7.17 o 
   4   2  10      201.97      202.51      8.88 o 
   5   2  10       24.47       26.59      7.32 o 
   6   2  10      168.44      165.35      8.03 o 
   7   2  10      128.10      128.29      8.52 o 
   8   2  10      413.80      414.09     12.12 o 
   9   2  10      240.92      227.51      9.45 o 
  10   2  10       38.53       31.17     10.57 o 
  11   2  10        5.20        0.66     12.26 o 
  12   2  10        8.55        4.66      8.64 o 
  13   2  10      195.42      198.50     13.66 o 
  14   2  10      144.37      158.75     13.83 o 
  15   2  10      390.46      406.68     15.23 o 
  16   2  10      145.39      136.32     19.18 o 
  17   2  10      227.38      211.51     21.00 o 
  18   2  10       19.13       27.62     21.15 o 
  19   2  10        0.67        3.32     12.79 o 
 -21   3  10        0.47        5.18     15.27 o 
 -20   3  10       43.87       24.77     25.06 o 
 -19   3  10        7.89       14.34     16.31 o 
 -18   3  10       54.45       29.23     21.46 o 
 -17   3  10       26.57       25.45     13.24 o 
 -16   3  10      197.97      203.37     13.07 o 
 -15   3  10      170.26      166.85     11.73 o 
 -14   3  10       29.62       23.07     14.02 o 
 -13   3  10       37.40       43.09     11.74 o 
 -12   3  10      123.14      117.70     10.58 o 
 -11   3  10      109.10      105.89     10.85 o 
 -10   3  10      630.76      602.60     17.43 o 
  -9   3  10      210.84      195.59     10.78 o 
  -8   3  10        2.84       -4.20      5.91 o 
  -7   3  10       50.74       51.20     13.76 o 
  -6   3  10      657.40      627.11     13.39 o 
  -5   3  10       31.52       19.41     10.52 o 
  -4   3  10      366.48      367.97     12.31 o 
  -3   3  10       41.79       53.81      9.33 o 
  -2   3  10      219.48      224.97     12.48 o 
  -1   3  10      293.36      316.37     12.63 o 
   0   3  10        2.82        6.02      5.11 o 
   1   3  10       66.62       68.55      7.88 o 
   2   3  10      200.94      206.48      8.14 o 
   3   3  10      449.66      439.34     10.38 o 
   4   3  10      142.00      140.18      8.64 o 
   5   3  10      156.44      161.13      9.07 o 
   6   3  10        0.28        2.53      8.79 o 
   7   3  10       28.62       31.69     11.23 o 
   8   3  10       29.95       20.23     12.67 o 
   9   3  10        0.26       -4.95      8.27 o 
  10   3  10        3.70       -5.84      9.63 o 
  11   3  10       24.06       28.26     12.60 o 
  12   3  10        0.85       -6.23      9.52 o 
  13   3  10        0.71       -6.19     14.60 o 
  14   3  10       74.96       63.90     24.53 o 
  15   3  10       13.55        3.65      7.11 o 
  16   3  10        1.02       10.47     18.81 o 
 -17   4  10      277.11      295.34     17.89 o 
 -16   4  10       58.93       38.33     15.13 o 
 -15   4  10       69.77       55.29     17.16 o 
 -14   4  10        4.09        4.84     15.92 o 
 -13   4  10        8.88        0.45      6.00 o 
 -12   4  10        5.77       -5.20     14.56 o 
 -11   4  10       19.83        3.57      9.19 o 
 -10   4  10       70.91       45.32     14.54 o 
  -9   4  10       64.13       50.97     18.55 o 
  -8   4  10        7.56        5.79      7.73 o 
  -7   4  10        7.72       -2.58      7.80 o 
  -6   4  10        3.03       -6.96      6.96 o 
  -5   4  10      243.95      220.32     12.90 o 
  -4   4  10       31.14       30.01     12.73 o 
  -3   4  10       14.01        7.20      4.66 o 
  -2   4  10      341.10      345.94     11.88 o 
  -1   4  10       29.92       26.13     11.13 o 
   0   4  10       20.43       22.49     10.92 o 
   1   4  10      184.80      185.59     15.34 o 
   2   4  10        6.98        7.62     20.95 o 
   3   4  10       48.37       56.14     15.70 o 
   4   4  10        0.24       -2.16      4.54 o 
   5   4  10       10.33        1.38      4.99 o 
   6   4  10        1.76        5.98     12.85 o 
   7   4  10       10.56       19.64     18.94 o 
   8   4  10      134.31      137.53     19.48 o 
   9   4  10      428.46      480.77     19.62 o 
  10   4  10      157.72      190.63     20.94 o 
  11   4  10        0.09       -5.46     18.04 o 
  12   4  10       58.03       62.10     28.15 o 
  -7   5  10        4.37      -20.00     23.63 o 
  -6   5  10       21.26        5.46      9.57 o 
  -5   5  10       35.47       23.72     19.70 o 
  -4   5  10       13.10        2.16      3.82 o 
  -3   5  10       19.81       27.73     23.57 o 
  -2   5  10       54.19       81.34     37.20 o 
  -1   5  10        4.19       -0.75      6.11 o 
   0   5  10        0.17        2.21      8.47 o 
   1   5  10       18.29       29.79     19.57 o 
   2   5  10       35.51       43.32     23.39 o 
 -25   0  11       28.32       31.52     29.51 o 
 -23   0  11      363.46      376.22     20.33 o 
 -21   0  11      882.85      950.06     22.99 o 
 -19   0  11      332.69      340.22     16.06 o 
 -17   0  11        0.07       -8.95      9.27 o 
 -15   0  11      223.70      243.84     11.37 o 
 -13   0  11        1.19        9.10      7.93 o 
 -11   0  11     2084.67     2178.95     19.44 o 
  -9   0  11      575.71      645.54     10.46 o 
  -7   0  11      151.67      149.50      6.21 o 
  -5   0  11      833.49      809.97      8.92 o 
  -3   0  11       67.73       50.98      4.43 o 
  -1   0  11      627.29      730.80     16.19 o 
   1   0  11      121.63      124.64      9.85 o 
   3   0  11      161.73      197.02      9.89 o 
   5   0  11      219.19      264.07     12.69 o 
   7   0  11      105.82       97.46      7.94 o 
   9   0  11        0.18        0.07      3.17 o 
  11   0  11      755.01      712.68     22.13 o 
  13   0  11      853.32      865.11     14.85 o 
  15   0  11      153.84      132.28     14.75 o 
  17   0  11      250.66      249.67     26.90 o 
  19   0  11        0.06       15.11     32.64 o 
 -25   1  11       19.96       35.94     20.22 o 
 -24   1  11      108.53       90.70     19.99 o 
 -23   1  11      379.87      348.37     18.64 o 
 -22   1  11       46.80       37.23     17.02 o 
 -21   1  11      178.86      176.43     15.15 o 
 -20   1  11        9.96       13.13     15.93 o 
 -19   1  11        5.62        6.73      7.71 o 
 -18   1  11      121.34      123.91      9.09 o 
 -17   1  11       66.67       70.78      9.52 o 
 -16   1  11       55.03       50.55      8.82 o 
 -15   1  11      520.46      506.15     15.84 o 
 -14   1  11      644.16      626.37     18.96 o 
 -13   1  11       10.16        0.45      6.53 o 
 -12   1  11       76.07       73.14      6.78 o 
 -11   1  11      715.52      717.38      7.37 o 
 -10   1  11      145.14      167.11      4.79 o 
  -9   1  11      322.75      384.07      5.97 o 
  -8   1  11       39.59       24.46      4.09 o 
  -7   1  11      112.33      119.83      4.62 o 
  -6   1  11     1067.17     1059.79     19.45 o 
  -5   1  11      207.66      215.16      7.73 o 
  -4   1  11        8.13       21.33      4.48 o 
  -3   1  11      815.16      909.93     18.62 o 
  -2   1  11      424.45      400.13     14.75 o 
  -1   1  11      809.02      818.40     19.22 o 
   0   1  11       44.51       63.15      5.18 o 
   1   1  11      765.13      885.47     23.61 o 
   2   1  11      607.22      646.96     12.06 o 
   3   1  11      295.56      283.33      6.36 o 
   4   1  11       46.01       42.50      4.43 o 
   5   1  11      498.26      547.92     12.29 o 
   6   1  11       76.72       68.91      5.35 o 
   7   1  11      399.21      418.07     14.13 o 
   8   1  11       10.37       12.78      5.46 o 
   9   1  11     1046.57     1056.92     15.84 o 
  10   1  11     1016.65     1002.78     18.94 o 
  11   1  11       32.42       35.37      8.55 o 
  12   1  11      468.65      470.64     10.52 o 
  13   1  11       28.07       33.36     10.29 o 
  14   1  11       10.17       11.18      8.21 o 
  15   1  11      216.46      184.33     13.01 o 
  16   1  11       19.34       14.09     15.39 o 
  17   1  11        6.40       -4.36      9.60 o 
  18   1  11       58.85       63.11     19.96 o 
  19   1  11        4.90       21.76     22.46 o 
  20   1  11        5.35        7.99     22.74 o 
 -24   2  11        2.72       -1.47     10.79 o 
 -23   2  11        2.41       -0.30      6.83 o 
 -22   2  11        8.98       -1.80      7.88 o 
 -21   2  11       75.67       63.74     17.40 o 
 -20   2  11        0.00        0.75      2.09 o 
 -19   2  11       96.53       94.89     13.73 o 
 -18   2  11        4.06      -10.29     10.29 o 
 -17   2  11       79.90       69.17     11.63 o 
 -16   2  11      403.56      388.58     11.40 o 
 -15   2  11       86.16       77.36     10.54 o 
 -14   2  11       31.81       37.90     12.90 o 
 -13   2  11       47.39       59.91     12.43 o 
 -12   2  11      298.60      275.12     12.53 o 
 -11   2  11      117.55      112.80     13.67 o 
 -10   2  11      198.65      199.09      8.93 o 
  -9   2  11       56.14       40.85      8.39 o 
  -8   2  11     1236.22     1221.61     14.89 o 
  -7   2  11       38.46       27.19      7.27 o 
  -6   2  11       26.88       26.42      7.98 o 
  -5   2  11       39.57       43.36      6.97 o 
  -4   2  11        1.21        4.20      5.47 o 
  -3   2  11      903.20      944.46     35.63 o 
  -2   2  11      361.33      370.20      7.38 o 
  -1   2  11     1337.42     1350.81     31.12 o 
   0   2  11       42.24       34.78      6.09 o 
   1   2  11      294.96      302.03     19.38 o 
   2   2  11       19.07       24.93      6.51 o 
   3   2  11       93.55       90.92      7.16 o 
   4   2  11        4.15        1.35      6.62 o 
   5   2  11     1759.79     1800.93     54.96 o 
   6   2  11        0.72        1.48      3.75 o 
   7   2  11      163.60      146.85      9.14 o 
   8   2  11       57.09       47.70      9.24 o 
   9   2  11      113.65      113.51      9.89 o 
  10   2  11      127.92      106.59     10.60 o 
  11   2  11       35.59       37.89     11.19 o 
  12   2  11       61.94       46.94     13.85 o 
  13   2  11        0.11       -4.02     10.43 o 
  14   2  11       72.99       84.22     14.69 o 
  15   2  11      134.29      142.14     16.43 o 
  16   2  11       14.50        2.88     13.30 o 
  17   2  11       12.78        2.65     24.21 o 
  18   2  11        1.74        0.50      4.03 o 
 -21   3  11       22.39       -0.43     11.32 o 
 -20   3  11        0.17       -0.24      6.66 o 
 -19   3  11       71.38       57.48     20.69 o 
 -18   3  11        2.10       -0.08     10.07 o 
 -17   3  11       53.61       40.66     13.47 o 
 -16   3  11       93.19       99.18     13.41 o 
 -15   3  11      216.80      182.69     12.94 o 
 -14   3  11        1.69       -1.27      3.88 o 
 -13   3  11      105.39       83.57     11.55 o 
 -12   3  11      148.32      123.58     10.99 o 
 -11   3  11      163.59      141.13     11.25 o 
 -10   3  11      123.15      108.71     10.89 o 
  -9   3  11      503.88      478.64     31.09 o 
  -8   3  11        4.50        5.71      8.36 o 
  -7   3  11        1.36       -0.78      4.28 o 
  -6   3  11       82.94       82.61      9.32 o 
  -5   3  11        0.02       -7.21      7.21 o 
  -4   3  11       18.91        3.83     13.72 o 
  -3   3  11      492.30      459.20     18.28 o 
  -2   3  11        4.55       -2.01      3.89 o 
  -1   3  11      643.22      654.76     15.10 o 
   0   3  11        0.32        2.04      1.62 o 
   1   3  11       34.01       23.51      8.88 o 
   2   3  11        4.08       -1.49      2.63 o 
   3   3  11       14.97        7.45      6.20 o 
   4   3  11        9.01       10.03     10.49 o 
   5   3  11      273.86      271.58     10.48 o 
   6   3  11       17.06       13.96     11.17 o 
   7   3  11      693.59      715.20     24.63 o 
   8   3  11       19.64        6.08     13.19 o 
   9   3  11        0.12       -9.39      9.39 o 
  10   3  11       33.46       34.53     18.37 o 
  11   3  11       54.36       37.77     16.99 o 
  12   3  11        8.84        3.46      6.32 o 
  13   3  11        6.92        5.15     18.55 o 
  14   3  11       46.88       49.59     23.81 o 
  15   3  11      119.87      115.27     28.09 o 
 -16   4  11       36.43       41.22     17.03 o 
 -15   4  11       48.12       47.74     17.68 o 
 -14   4  11       51.73       39.78     17.70 o 
 -13   4  11        7.88      -10.15     10.44 o 
 -12   4  11       76.56       79.61     15.34 o 
 -11   4  11      315.03      306.95     14.11 o 
 -10   4  11       25.52        4.40     10.82 o 
  -9   4  11      146.94      136.34     14.23 o 
  -8   4  11       45.83       24.99      9.05 o 
  -7   4  11        0.05       -6.67      6.67 o 
  -6   4  11      115.13       97.50     13.71 o 
  -5   4  11       82.35       70.24     12.10 o 
  -4   4  11      197.67      188.88     12.20 o 
  -3   4  11       28.46       22.76     12.94 o 
  -2   4  11       18.07       13.86      9.51 o 
  -1   4  11       14.90       21.82      9.88 o 
   0   4  11       16.62       12.58      8.37 o 
   1   4  11        0.01       -2.76      7.86 o 
   2   4  11       15.96       14.76     21.52 o 
   3   4  11       11.33        1.82      6.22 o 
   4   4  11        0.06       -5.89      7.08 o 
   5   4  11       20.82       22.95     17.50 o 
   6   4  11      404.51      465.10     18.50 o 
   7   4  11        0.20       -8.89     45.23 o 
   8   4  11        0.16       -0.14     11.05 o 
   9   4  11       18.22       17.95     34.48 o 
  10   4  11        1.01        7.94     16.02 o 
  11   4  11       60.50       67.38     26.65 o 
  -4   5  11        0.04        0.81      3.93 o 
  -3   5  11       11.64       19.56     17.32 o 
  -2   5  11       15.83       -2.69      9.30 o 
  -1   5  11       35.76       38.23     26.54 o 
 -24   0  12      155.20      126.88     32.16 o 
 -22   0  12      668.36      645.81     28.73 o 
 -20   0  12      444.47      437.28     36.56 o 
 -18   0  12        5.43       -6.82     12.00 o 
 -16   0  12        8.57       -0.48      8.69 o 
 -14   0  12      189.42      192.82     10.77 o 
 -12   0  12      308.07      329.48      8.79 o 
 -10   0  12       63.87       61.54      6.96 o 
  -8   0  12        3.91        8.35      4.50 o 
  -6   0  12      131.17      117.96      6.01 o 
  -4   0  12       48.99       49.58      4.49 o 
  -2   0  12       28.10       29.52      4.18 o 
   0   0  12     2790.41     3065.64     48.73 o 
   2   0  12     3080.33     3096.82     27.32 o 
   4   0  12        2.63        2.62      6.93 o 
   6   0  12      129.40      134.39     10.59 o 
   8   0  12       69.03       67.48      9.00 o 
  10   0  12       83.22       68.98     11.23 o 
  12   0  12      256.99      271.63     23.32 o 
  14   0  12      532.42      541.61     15.65 o 
  16   0  12       23.94       15.06     12.53 o 
  18   0  12       30.23       29.07     21.78 o 
 -25   1  12      433.09      464.38     21.47 o 
 -24   1  12       57.54       54.85     20.43 o 
 -23   1  12        2.99        9.86     43.37 o 
 -22   1  12        2.13       -0.77      5.28 o 
 -21   1  12       57.31       47.00     15.60 o 
 -20   1  12       71.03       80.93     13.69 o 
 -19   1  12      494.76      490.48     14.39 o 
 -18   1  12      124.88      114.84      9.42 o 
 -17   1  12       11.14       16.27      7.28 o 
 -16   1  12      515.51      497.18      9.69 o 
 -15   1  12        2.72        5.70      5.32 o 
 -14   1  12        8.29        5.47      4.57 o 
 -13   1  12       44.75       47.39      7.20 o 
 -12   1  12       16.97       17.79      5.11 o 
 -11   1  12     1016.69     1039.30     16.90 o 
 -10   1  12       17.39       20.00      4.75 o 
  -9   1  12      648.31      645.43     20.93 o 
  -8   1  12      505.76      523.68     11.63 o 
  -7   1  12        6.33        2.19      2.42 o 
  -6   1  12      229.54      256.67      7.23 o 
  -5   1  12       60.34       62.64      5.49 o 
  -4   1  12      226.53      210.38      5.33 o 
  -3   1  12     3150.88     3431.72     53.22 o 
  -2   1  12      534.51      577.73     10.72 o 
  -1   1  12       31.74       32.73      5.49 o 
   0   1  12        0.03       -1.27      2.20 o 
   1   1  12       76.29       73.06      5.56 o 
   2   1  12       22.36       18.43      3.50 o 
   3   1  12      505.65      498.81     11.03 o 
   4   1  12       22.65       20.64      4.78 o 
   5   1  12      205.84      198.19      9.29 o 
   6   1  12      554.44      552.83      7.84 o 
   7   1  12      203.37      205.73      6.54 o 
   8   1  12       64.81       62.43      7.01 o 
   9   1  12      484.48      533.58     12.87 o 
  10   1  12       67.49       63.16      8.41 o 
  11   1  12      748.16      725.80     12.06 o 
  12   1  12      116.00       91.40     10.79 o 
  13   1  12       86.44       84.91     11.50 o 
  14   1  12        0.64        1.45      3.41 o 
  15   1  12      193.68      202.33     13.75 o 
  16   1  12        0.00        1.06      1.46 o 
  17   1  12        2.03        1.51     22.83 o 
  18   1  12        4.23        3.51      4.45 o 
  19   1  12       29.83       57.30     27.04 o 
 -24   2  12        5.28       -4.85     11.72 o 
 -23   2  12        0.46      -13.40     13.40 o 
 -22   2  12        0.15      -12.95     13.64 o 
 -21   2  12      141.06      158.11     15.67 o 
 -20   2  12        0.24        4.35      6.76 o 
 -19   2  12       23.05       35.37     16.11 o 
 -18   2  12       30.33       38.05     15.15 o 
 -17   2  12       48.84       43.53     12.64 o 
 -16   2  12      276.40      283.70     11.25 o 
 -15   2  12       34.78       17.37     15.26 o 
 -14   2  12      302.40      289.84     12.62 o 
 -13   2  12      566.03      527.82     12.36 o 
 -12   2  12      497.40      440.42     11.98 o 
 -11   2  12     1048.36      991.67     25.94 o 
 -10   2  12      641.61      595.45     11.87 o 
  -9   2  12        0.96        2.15      4.65 o 
  -8   2  12      284.90      245.22      8.94 o 
  -7   2  12      141.90      143.17      7.89 o 
  -6   2  12      254.33      228.21      9.70 o 
  -5   2  12      405.66      392.04      9.88 o 
  -4   2  12      392.15      450.52     19.37 o 
  -3   2  12      254.27      254.67     15.70 o 
  -2   2  12       40.50       38.79      5.90 o 
  -1   2  12       29.10       19.66      6.58 o 
   0   2  12       10.80        4.92      3.38 o 
   1   2  12      163.21      161.91      8.63 o 
   2   2  12       14.08       11.78      5.79 o 
   3   2  12      135.91      128.53      8.13 o 
   4   2  12        6.18        3.83      6.58 o 
   5   2  12     1180.91     1208.68     44.30 o 
   6   2  12      595.54      592.71     25.91 o 
   7   2  12     2807.06     2818.73     83.40 o 
   8   2  12      788.31      796.90     25.79 o 
   9   2  12        4.20        4.23      7.35 o 
  10   2  12        2.55        4.13     13.74 o 
  11   2  12        8.37        9.02     12.18 o 
  12   2  12       35.59       26.37     15.17 o 
  13   2  12      109.37      107.46     18.84 o 
  14   2  12      376.55      419.07     19.34 o 
  15   2  12       28.50       43.12     23.88 o 
  16   2  12        5.82       -6.05     27.33 o 
  17   2  12       12.61       12.47     23.80 o 
 -21   3  12       33.69        5.15      5.73 o 
 -20   3  12        0.00        3.41     15.48 o 
 -19   3  12      154.92      132.13     15.70 o 
 -18   3  12      481.64      524.06     15.40 o 
 -17   3  12      246.36      265.25     14.42 o 
 -16   3  12       11.60        4.32     10.57 o 
 -15   3  12        1.09       -0.95      7.09 o 
 -14   3  12        0.35       -2.87      4.34 o 
 -13   3  12        2.13        1.59      5.88 o 
 -12   3  12        1.81       -4.96     10.24 o 
 -11   3  12       33.23       14.61     12.38 o 
 -10   3  12        0.75        2.44      8.64 o 
  -9   3  12        1.11       -3.48      8.86 o 
  -8   3  12      319.48      295.00     20.24 o 
  -7   3  12        2.45        8.43     14.90 o 
  -6   3  12        0.30       -0.22      8.85 o 
  -5   3  12       74.66       61.63     10.49 o 
  -4   3  12       23.95       22.99     14.69 o 
  -3   3  12       93.98       88.96     11.49 o 
  -2   3  12      700.18      700.97     18.19 o 
  -1   3  12      611.82      603.92     12.84 o 
   0   3  12       35.83       41.21      9.95 o 
   1   3  12      420.26      378.28     11.07 o 
   2   3  12      175.47      188.50     11.02 o 
   3   3  12       42.19       40.94     10.38 o 
   4   3  12      520.41      524.94     13.85 o 
   5   3  12      225.88      241.61     11.70 o 
   6   3  12     1034.67     1069.16     20.79 o 
   7   3  12       51.35       78.93     16.07 o 
   8   3  12       27.67       22.63     19.79 o 
   9   3  12       42.51       41.15     18.62 o 
  10   3  12       12.66       14.21     13.36 o 
  11   3  12       47.22       41.69     18.38 o 
  12   3  12       34.91       21.12     20.95 o 
  13   3  12       21.74       26.75     19.30 o 
  14   3  12       27.32       40.33     27.19 o 
  15   3  12        0.00       17.37     22.25 o 
 -16   4  12        1.60      -10.59     14.99 o 
 -15   4  12        4.56       -3.86     11.01 o 
 -14   4  12      112.05      104.72     18.48 o 
 -13   4  12        5.14       -8.28     11.14 o 
 -12   4  12        0.00       -9.53     11.78 o 
 -11   4  12       81.41       89.57     15.89 o 
 -10   4  12       45.60       13.60     12.85 o 
  -9   4  12        0.71       -8.96     10.72 o 
  -8   4  12        5.55        2.30      7.04 o 
  -7   4  12       60.32       79.76     12.92 o 
  -6   4  12      181.85      188.13     15.00 o 
  -5   4  12        7.44        7.56     10.07 o 
  -4   4  12       44.42       45.50     12.53 o 
  -3   4  12       94.55       85.74     13.67 o 
  -2   4  12       39.86       31.60     11.74 o 
  -1   4  12        1.63        8.78     10.69 o 
   0   4  12        1.89        8.37      8.93 o 
   1   4  12       37.73       33.53     17.65 o 
   2   4  12        5.52        1.84      4.48 o 
   3   4  12       50.01       41.48     19.65 o 
   4   4  12        9.17        8.80     12.63 o 
   5   4  12        4.04       -5.51     25.68 o 
   6   4  12       37.45       28.16     17.11 o 
   7   4  12      174.78      205.64     19.82 o 
   8   4  12      450.90      488.26     21.27 o 
   9   4  12       21.50       12.30     14.05 o 
  10   4  12       11.64        2.28     17.45 o 
 -25   0  13      544.83      536.80     33.27 o 
 -23   0  13       47.41       31.72     25.81 o 
 -21   0  13      823.73      789.61     52.36 o 
 -19   0  13      151.17      105.03     16.06 o 
 -17   0  13      619.28      616.99     17.79 o 
 -15   0  13        1.09       -3.46      5.37 o 
 -13   0  13      172.40      154.86      7.84 o 
 -11   0  13      961.80     1022.74     18.92 o 
  -9   0  13       92.85       85.67      6.87 o 
  -7   0  13      222.76      199.22      5.78 o 
  -5   0  13      174.84      194.77      5.40 o 
  -3   0  13     3066.41     3252.87     25.81 o 
  -1   0  13      126.86      124.29      4.51 o 
   1   0  13      373.83      389.78     11.80 o 
   3   0  13        0.23        4.14     10.18 o 
   5   0  13       75.36       66.40     10.07 o 
   7   0  13        9.14        2.60      4.23 o 
   9   0  13      291.73      306.91     11.21 o 
  11   0  13        5.47        7.96     10.17 o 
  13   0  13       15.44       13.27     13.57 o 
  15   0  13       65.35       56.96     19.81 o 
  17   0  13        0.19        5.82     29.53 o 
  19   0  13        0.62       21.16     25.23 o 
 -25   1  13        7.84        4.54      9.04 o 
 -24   1  13      233.02      219.58     20.34 o 
 -23   1  13        0.64       -2.04      7.78 o 
 -22   1  13        1.06        0.90     13.74 o 
 -21   1  13      104.47       95.06     16.15 o 
 -20   1  13       44.92       41.71     14.00 o 
 -19   1  13       16.46       21.12     12.11 o 
 -18   1  13      166.70      161.37      9.43 o 
 -17   1  13        0.26        1.28      2.43 o 
 -16   1  13       99.53      102.41      8.88 o 
 -15   1  13      155.77      162.76      7.85 o 
 -14   1  13      830.21      857.51     14.21 o 
 -13   1  13      917.50      939.83     16.77 o 
 -12   1  13       29.42       20.66      6.50 o 
 -11   1  13      516.61      558.05      7.53 o 
 -10   1  13      910.74      856.22     15.18 o 
  -9   1  13      106.98      116.39      8.44 o 
  -8   1  13      227.78      234.98      5.04 o 
  -7   1  13       35.52       37.90      4.55 o 
  -6   1  13      482.63      498.88      9.90 o 
  -5   1  13      263.31      235.00      9.93 o 
  -4   1  13        2.82        2.37      1.74 o 
  -3   1  13      703.61      723.30     11.08 o 
  -2   1  13       19.47        6.01      7.57 o 
  -1   1  13      367.76      397.02     13.62 o 
   0   1  13        9.21        4.67      9.02 o 
   1   1  13       57.11       54.06      6.41 o 
   2   1  13       16.68       12.73      7.06 o 
   3   1  13       85.52       85.39      4.83 o 
   4   1  13      579.81      554.25     12.85 o 
   5   1  13        1.07       -1.46      2.60 o 
   6   1  13       71.34       66.69      6.16 o 
   7   1  13     1392.92     1414.34     31.18 o 
   8   1  13       86.66       70.38      7.36 o 
   9   1  13      366.25      361.26      9.31 o 
  10   1  13       81.55       81.28      9.31 o 
  11   1  13       47.64       36.77     10.25 o 
  12   1  13      189.25      166.43     11.20 o 
  13   1  13        7.94        8.74      8.21 o 
  14   1  13        0.08       -0.47     12.64 o 
  15   1  13        8.08       11.54     11.57 o 
  16   1  13        2.52       13.57     23.11 o 
  17   1  13       89.99       84.54     24.32 o 
  18   1  13       31.55       33.32     23.10 o 
 -23   2  13        8.87       -2.89      7.02 o 
 -22   2  13        0.06      -15.50     18.53 o 
 -21   2  13       23.13       29.28     17.77 o 
 -20   2  13       26.94        6.23      6.54 o 
 -19   2  13       51.48       48.13     15.83 o 
 -18   2  13      161.80      149.14     13.03 o 
 -17   2  13      295.51      285.68     13.87 o 
 -16   2  13       30.21        5.58     15.96 o 
 -15   2  13        0.02       -2.02      9.60 o 
 -14   2  13        0.03       -3.29      7.38 o 
 -13   2  13      523.01      486.75     15.98 o 
 -12   2  13        5.24        4.64      8.35 o 
 -11   2  13       53.11       44.13      9.19 o 
 -10   2  13      102.54       91.30      9.23 o 
  -9   2  13       36.83       31.52      8.90 o 
  -8   2  13      228.62      272.70      9.51 o 
  -7   2  13        2.22       -0.03      6.62 o 
  -6   2  13      187.99      170.36      8.46 o 
  -5   2  13      102.01      100.38      6.04 o 
  -4   2  13      590.43      574.81     12.97 o 
  -3   2  13      195.65      190.40     11.96 o 
  -2   2  13       46.71       47.76     11.92 o 
  -1   2  13      453.35      420.46     14.71 o 
   0   2  13      687.89      631.76     17.32 o 
   1   2  13      169.59      170.18     18.65 o 
   2   2  13       31.52       35.58      9.44 o 
   3   2  13      307.78      281.03     11.38 o 
   4   2  13      387.40      367.15     13.79 o 
   5   2  13       38.51       31.94     13.34 o 
   6   2  13      304.79      301.89     19.33 o 
   7   2  13     1113.05     1076.54     19.88 o 
   8   2  13      246.60      246.60     12.78 o 
   9   2  13        6.65        6.74     14.20 o 
  10   2  13        1.70        3.74     13.79 o 
  11   2  13        4.17       -2.38      5.77 o 
  12   2  13        3.93       -3.35      7.48 o 
  13   2  13      155.54      148.60     20.81 o 
  14   2  13      101.44       97.93     20.93 o 
  15   2  13       99.64       87.25     22.60 o 
  16   2  13        0.16        3.71     10.89 o 
  17   2  13        4.36       12.69     40.31 o 
 -20   3  13      232.50      267.15     17.83 o 
 -19   3  13       34.98       40.71     17.79 o 
 -18   3  13       37.31       42.68     15.98 o 
 -17   3  13       62.44       67.14     15.14 o 
 -16   3  13        1.57       -3.55      6.10 o 
 -15   3  13       49.15       36.45     16.16 o 
 -14   3  13       63.78       60.28     12.93 o 
 -13   3  13       19.49       16.64     13.37 o 
 -12   3  13        0.41        0.00     11.79 o 
 -11   3  13       23.97        1.55     10.48 o 
 -10   3  13        0.01       10.10      9.91 o 
  -9   3  13       75.39       88.10     13.75 o 
  -8   3  13        7.53        1.86      6.49 o 
  -7   3  13      533.28      463.90     12.54 o 
  -6   3  13        0.03       -3.45      5.65 o 
  -5   3  13      300.50      249.56     14.71 o 
  -4   3  13      277.40      238.46     15.33 o 
  -3   3  13      263.11      218.09     12.07 o 
  -2   3  13      748.55      701.85     19.05 o 
  -1   3  13     1573.77     1501.25     22.02 o 
   0   3  13      477.08      474.00     12.48 o 
   1   3  13       53.68       54.10     11.01 o 
   2   3  13       84.70       94.84     12.28 o 
   3   3  13     1152.76     1204.06     17.23 o 
   4   3  13       73.47       75.38     11.22 o 
   5   3  13      126.34      134.96     15.25 o 
   6   3  13       32.10       32.03     15.85 o 
   7   3  13       49.71       40.78     17.60 o 
   8   3  13       50.17       58.54     15.99 o 
   9   3  13        0.17       -1.01      5.73 o 
  10   3  13        2.56       -4.73     18.91 o 
  11   3  13        0.22       -3.06      6.25 o 
  12   3  13        5.27        8.72     16.02 o 
  13   3  13      166.92      205.98     23.96 o 
  14   3  13      117.37      123.49     32.18 o 
 -15   4  13      142.22      141.18     19.82 o 
 -14   4  13        2.18      -10.86     12.91 o 
 -13   4  13        1.05       -2.28     13.12 o 
 -12   4  13      139.66      134.27     16.58 o 
 -11   4  13        0.66       -0.30      6.08 o 
 -10   4  13        4.55       -1.39     11.37 o 
  -9   4  13       55.31       55.39     15.14 o 
  -8   4  13       15.80       11.79     13.60 o 
  -7   4  13        5.35        0.89      8.15 o 
  -6   4  13        0.73        8.98      8.98 o 
  -5   4  13       81.43       68.55     13.42 o 
  -4   4  13        0.74       12.33     12.27 o 
  -3   4  13      155.43      145.74     16.03 o 
  -2   4  13       18.66       31.24     11.94 o 
  -1   4  13        5.59        4.05      4.62 o 
   0   4  13      104.77      112.81     14.53 o 
   1   4  13      210.04      223.28     17.80 o 
   2   4  13        1.83       -2.06      2.79 o 
   3   4  13       18.30       16.21     18.35 o 
   4   4  13       16.20       13.80     16.21 o 
   5   4  13      139.83      145.41     19.37 o 
   6   4  13      155.20      183.91     21.64 o 
   7   4  13       46.59       49.95     21.04 o 
   8   4  13      195.73      200.23     21.48 o 
   9   4  13       17.93       27.74     17.32 o 
 -24   0  14        5.30        8.58     32.88 o 
 -22   0  14        1.05        7.91     12.80 o 
 -20   0  14      428.86      473.54     17.81 o 
 -18   0  14        1.16       -1.53     19.63 o 
 -16   0  14       26.63       35.70     15.61 o 
 -14   0  14       74.60       76.88      8.57 o 
 -12   0  14      151.98      164.27      8.73 o 
 -10   0  14        7.21        3.92      5.96 o 
  -8   0  14       28.17       25.18      5.99 o 
  -6   0  14      329.75      320.45      6.60 o 
  -4   0  14     1179.53     1165.82     10.23 o 
  -2   0  14     1486.75     1542.85     32.09 o 
   0   0  14      390.79      412.71     12.46 o 
   2   0  14      567.74      529.71     15.87 o 
   4   0  14        6.09        6.54      7.72 o 
   6   0  14        5.73       14.42     11.96 o 
   8   0  14       76.22       76.06     14.90 o 
  10   0  14        0.41       -2.45      4.45 o 
  12   0  14      124.63      107.63     15.37 o 
  14   0  14      135.58      109.65     17.76 o 
  16   0  14       20.90        1.77      8.36 o 
  18   0  14       89.68      110.32     42.88 o 
 -25   1  14       54.82       62.30     24.88 o 
 -24   1  14       22.92       17.22     16.73 o 
 -23   1  14        3.84        5.61     13.60 o 
 -22   1  14       69.29       59.54     18.76 o 
 -21   1  14        7.19        6.20     11.51 o 
 -20   1  14        2.08       15.11     14.22 o 
 -19   1  14      139.71      135.62     11.95 o 
 -18   1  14        0.07        3.64      6.23 o 
 -17   1  14        8.03        1.31      6.31 o 
 -16   1  14        4.22        6.87      3.84 o 
 -15   1  14       52.52       74.73     10.73 o 
 -14   1  14       41.34       38.69      9.30 o 
 -13   1  14       46.74       44.29      8.57 o 
 -12   1  14       96.08      110.62      5.90 o 
 -11   1  14       17.45       18.99      5.35 o 
 -10   1  14        0.19        5.45      2.83 o 
  -9   1  14       64.42       69.45      5.26 o 
  -8   1  14       19.88       18.80      5.02 o 
  -7   1  14      127.84      124.63      4.19 o 
  -6   1  14      192.13      200.94      6.94 o 
  -5   1  14      332.97      316.67      7.73 o 
  -4   1  14      175.07      194.06      5.79 o 
  -3   1  14      226.37      246.85      6.86 o 
  -2   1  14        0.02       -0.38      3.59 o 
  -1   1  14      747.69      781.55     24.57 o 
   0   1  14      201.12      202.78      7.06 o 
   1   1  14       32.23       34.27      7.01 o 
   2   1  14        4.50       -1.91      5.29 o 
   3   1  14        0.59       -0.77      6.14 o 
   4   1  14       22.59       21.48      8.13 o 
   5   1  14      133.55      128.26      8.76 o 
   6   1  14       95.77      111.02     10.08 o 
   7   1  14      549.76      509.09     10.56 o 
   8   1  14       73.26       65.58      9.54 o 
   9   1  14        9.30        5.08      5.10 o 
  10   1  14       81.12       73.62     11.05 o 
  11   1  14       86.27       69.71     12.01 o 
  12   1  14      226.89      230.13     13.92 o 
  13   1  14        0.02       -0.38     11.94 o 
  14   1  14       50.80       64.30     16.93 o 
  15   1  14       12.17        5.88      6.57 o 
  16   1  14        1.29       -8.70     19.75 o 
  17   1  14        0.02        1.84     18.15 o 
 -23   2  14        4.22        0.44      2.08 o 
 -22   2  14       48.31       67.22     21.03 o 
 -21   2  14        0.05      -11.27     13.02 o 
 -20   2  14       59.44       64.43     14.85 o 
 -19   2  14       40.81       39.78     15.99 o 
 -18   2  14       14.21       18.05     10.72 o 
 -17   2  14        0.41        6.29      8.08 o 
 -16   2  14        0.44        1.89      9.22 o 
 -15   2  14      100.13       88.01     11.03 o 
 -14   2  14      348.47      305.84     11.09 o 
 -13   2  14      853.09      761.81     18.74 o 
 -12   2  14       82.75       65.22     10.27 o 
 -11   2  14      924.97      897.00     22.63 o 
 -10   2  14      197.02      203.76      9.34 o 
  -9   2  14      334.62      317.30     12.33 o 
  -8   2  14        3.10        2.44      7.21 o 
  -7   2  14       60.24       59.78      9.22 o 
  -6   2  14      316.33      342.16     14.43 o 
  -5   2  14       43.95       52.51      8.73 o 
  -4   2  14      245.97      234.89      8.70 o 
  -3   2  14      115.18      106.18     25.31 o 
  -2   2  14       58.64       38.63     13.21 o 
  -1   2  14      265.71      236.19     13.37 o 
   0   2  14      303.95      286.84     13.90 o 
   1   2  14      162.78      171.57     11.65 o 
   2   2  14      180.52      177.81     10.29 o 
   3   2  14       97.03       93.61     17.81 o 
   4   2  14     1188.60     1140.45     21.49 o 
   5   2  14        0.87       -2.50      9.66 o 
   6   2  14       80.91       86.00     12.89 o 
   7   2  14       33.58       17.74     13.56 o 
   8   2  14      297.31      273.92     13.61 o 
   9   2  14      186.48      164.37     15.47 o 
  10   2  14        0.00       -7.77      9.38 o 
  11   2  14       66.63       46.87     15.70 o 
  12   2  14        1.07       -3.31      8.87 o 
  13   2  14        7.32       -0.99     14.10 o 
  14   2  14       49.29       57.26     20.24 o 
  15   2  14       50.94       61.83     22.20 o 
  16   2  14       28.30       18.29     16.34 o 
 -20   3  14       93.50       93.80     19.60 o 
 -19   3  14        9.11       11.24     11.56 o 
 -18   3  14       43.84       37.18     15.95 o 
 -17   3  14       46.88       34.77     15.00 o 
 -16   3  14       10.22        1.94      9.53 o 
 -15   3  14       29.39       13.52     11.73 o 
 -14   3  14       35.26       49.88     14.60 o 
 -13   3  14        6.49       21.06     12.61 o 
 -12   3  14       19.93       32.08      9.89 o 
 -11   3  14       82.10       95.17     11.66 o 
 -10   3  14       88.59       86.16     12.18 o 
  -9   3  14       12.74       -0.42      8.21 o 
  -8   3  14       89.29       54.60     12.07 o 
  -7   3  14       63.18       48.34     12.24 o 
  -6   3  14       51.24       40.54     12.48 o 
  -5   3  14      316.30      291.06     11.28 o 
  -4   3  14      394.90      387.37     24.34 o 
  -3   3  14      477.92      421.61     14.77 o 
  -2   3  14      867.21      840.50     17.97 o 
  -1   3  14       17.14       19.01     11.62 o 
   0   3  14      667.97      633.27     14.50 o 
   1   3  14        7.88       10.07      7.77 o 
   2   3  14      178.42      185.54     11.32 o 
   3   3  14      163.23      151.11     11.98 o 
   4   3  14      998.71     1042.60     26.30 o 
   5   3  14       21.51       26.91     15.46 o 
   6   3  14        1.97       -1.57      4.41 o 
   7   3  14        7.21        6.88     13.58 o 
   8   3  14       11.88        1.77      9.69 o 
   9   3  14       17.16        4.00      8.55 o 
  10   3  14        9.94       18.13     15.15 o 
  11   3  14        5.94        5.86      9.14 o 
  12   3  14      106.30      130.15     24.51 o 
  13   3  14      152.85      184.54     26.48 o 
 -15   4  14       11.72       -0.44      6.53 o 
 -14   4  14        0.17       -8.01      8.01 o 
 -13   4  14        1.04       -2.71      5.37 o 
 -12   4  14       53.87       66.31     16.18 o 
 -11   4  14       16.80       22.90     15.31 o 
 -10   4  14       32.57       32.89     15.46 o 
  -9   4  14        5.96        7.49      6.99 o 
  -8   4  14       15.46       29.24     16.94 o 
  -7   4  14        5.84       13.88     12.50 o 
  -6   4  14       29.25       26.14     18.10 o 
  -5   4  14      129.13      125.63     13.66 o 
  -4   4  14       76.74       78.81     13.40 o 
  -3   4  14       33.09       31.27     16.83 o 
  -2   4  14       26.00       44.74     16.38 o 
  -1   4  14       52.85       49.82     14.45 o 
   0   4  14      100.63       82.64     18.32 o 
   1   4  14      142.71      144.67     18.88 o 
   2   4  14      130.57      145.46     18.22 o 
   3   4  14       57.58       68.71     19.17 o 
   4   4  14       79.62       79.05     20.43 o 
   5   4  14      245.40      232.26     20.39 o 
   6   4  14        3.92        0.72      5.35 o 
   7   4  14       10.50        3.26      4.54 o 
   8   4  14       86.32      101.90     23.28 o 
 -25   0  15       51.70       72.77     40.06 o 
 -23   0  15      103.92      135.97     22.98 o 
 -21   0  15        6.04        8.85     10.74 o 
 -19   0  15      763.33      723.68     20.29 o 
 -17   0  15        9.48       23.40     13.34 o 
 -15   0  15      424.60      433.75     10.15 o 
 -13   0  15      955.80      980.21     14.84 o 
 -11   0  15        0.05       -0.80      4.81 o 
  -9   0  15       34.05       33.26      6.44 o 
  -7   0  15      178.61      181.31      6.01 o 
  -5   0  15        1.00        1.65      3.04 o 
  -3   0  15       87.17       83.08      4.62 o 
  -1   0  15       89.37       99.98      7.55 o 
   1   0  15        1.02        6.66     10.84 o 
   3   0  15        1.73        1.30      7.39 o 
   5   0  15        1.20        3.43      7.58 o 
   7   0  15      405.77      378.19     21.14 o 
   9   0  15      124.03      132.06     17.47 o 
  11   0  15      174.85      165.68     20.23 o 
  13   0  15      236.23      201.62     22.22 o 
  15   0  15       65.41       92.63     26.30 o 
  17   0  15       76.64      114.25     32.50 o 
 -24   1  15        0.43        0.35      3.74 o 
 -23   1  15       30.44       27.22     19.93 o 
 -22   1  15        1.35        2.69     10.28 o 
 -21   1  15        8.19        8.89     14.52 o 
 -20   1  15      135.88      156.61     14.77 o 
 -19   1  15      134.03      128.62     12.12 o 
 -18   1  15        2.51       -8.48      8.48 o 
 -17   1  15       16.75       14.18      7.94 o 
 -16   1  15       22.52       29.73      8.10 o 
 -15   1  15       96.58       87.84      9.46 o 
 -14   1  15      734.40      702.50     11.57 o 
 -13   1  15      166.01      178.95      8.40 o 
 -12   1  15        3.89        5.12      2.80 o 
 -11   1  15     1176.29     1142.13     15.83 o 
 -10   1  15       79.67       84.25      5.61 o 
  -9   1  15       65.63       74.85      5.47 o 
  -8   1  15        0.76       -0.35      2.46 o 
  -7   1  15       16.57       18.32      5.36 o 
  -6   1  15        1.45        2.92      3.32 o 
  -5   1  15       25.92       27.96      5.48 o 
  -4   1  15     1156.62     1169.08     20.83 o 
  -3   1  15      131.91      115.07      5.82 o 
  -2   1  15      431.28      454.90     14.35 o 
  -1   1  15        9.04        6.59      3.99 o 
   0   1  15      110.18      105.86      7.14 o 
   1   1  15        3.82        0.18      3.31 o 
   2   1  15        0.76       -2.40      3.12 o 
   3   1  15       50.82       52.51      8.47 o 
   4   1  15      205.10      211.42      9.25 o 
   5   1  15       21.83       15.56     10.74 o 
   6   1  15       66.29       65.52     10.32 o 
   7   1  15        1.93       11.49      8.50 o 
   8   1  15       25.57       28.17     11.53 o 
   9   1  15       45.24       42.43     12.46 o 
  10   1  15      351.86      328.21     11.78 o 
  11   1  15        0.12       -3.05      5.08 o 
  12   1  15        2.11       -1.28      8.00 o 
  13   1  15        6.91        9.28     12.28 o 
  14   1  15        0.15        1.29      3.71 o 
  15   1  15        0.02       11.12     11.78 o 
  16   1  15        4.35       -1.15      6.21 o 
  17   1  15        8.64       13.96     16.69 o 
 -23   2  15       69.42      100.75     22.31 o 
 -22   2  15       27.26       34.00     21.84 o 
 -21   2  15       20.34       23.24     19.87 o 
 -20   2  15       17.82       22.74     12.96 o 
 -19   2  15        9.39       17.32     11.07 o 
 -18   2  15        9.65       19.22     14.97 o 
 -17   2  15       39.68       48.30     12.39 o 
 -16   2  15        2.70        9.77      6.45 o 
 -15   2  15        7.84        2.23      2.93 o 
 -14   2  15       40.42       45.13     11.77 o 
 -13   2  15       15.84        7.25      8.06 o 
 -12   2  15      599.01      547.58     14.77 o 
 -11   2  15       40.47       41.53      9.42 o 
 -10   2  15      336.08      303.29     11.94 o 
  -9   2  15       25.60       18.29     10.17 o 
  -8   2  15      216.66      211.87     10.00 o 
  -7   2  15      266.84      280.90     12.71 o 
  -6   2  15       72.29       46.60      9.47 o 
  -5   2  15       24.85       11.24      9.31 o 
  -4   2  15      321.38      304.29     10.74 o 
  -3   2  15       38.50       26.72     16.24 o 
  -2   2  15      128.99      115.02     11.28 o 
  -1   2  15      173.88      163.24     12.63 o 
   0   2  15     1041.09     1004.00     21.91 o 
   1   2  15     1368.70     1232.17     23.77 o 
   2   2  15     1070.39     1025.71     29.51 o 
   3   2  15        7.35        7.15     11.59 o 
   4   2  15       62.04       42.53     15.25 o 
   5   2  15      699.44      714.12     17.64 o 
   6   2  15     2073.59     2025.91     26.94 o 
   7   2  15       56.28       66.73     14.59 o 
   8   2  15        2.04        5.90      9.75 o 
   9   2  15       39.33       34.95     14.70 o 
  10   2  15      198.23      196.94     18.37 o 
  11   2  15       11.75       -2.00     14.71 o 
  12   2  15        0.05        0.14      4.97 o 
  13   2  15        0.03       -8.07     11.49 o 
  14   2  15       23.07        7.72      8.70 o 
  15   2  15       39.29       25.55     29.31 o 
 -20   3  15      233.62      240.08     18.48 o 
 -19   3  15      648.43      715.78     17.37 o 
 -18   3  15      264.08      293.75     16.50 o 
 -17   3  15       42.06       51.27     16.39 o 
 -16   3  15       13.24       24.11     11.60 o 
 -15   3  15       27.77       32.72     13.30 o 
 -14   3  15        0.04       -2.06      9.14 o 
 -13   3  15        4.47       11.04     10.78 o 
 -12   3  15       12.23       25.69      8.36 o 
 -11   3  15      293.25      244.72     12.18 o 
 -10   3  15        9.67       -0.44      7.73 o 
  -9   3  15      108.49       81.79     12.28 o 
  -8   3  15       17.95       12.63     15.05 o 
  -7   3  15       88.75       71.48     12.22 o 
  -6   3  15        1.89       -4.73      7.19 o 
  -5   3  15       90.16       83.97     11.50 o 
  -4   3  15        0.13       20.79      8.83 o 
  -3   3  15      273.34      254.34     13.22 o 
  -2   3  15      144.90      133.59     13.88 o 
  -1   3  15       20.83       39.07     12.51 o 
   0   3  15      232.79      221.61     13.94 o 
   1   3  15      446.65      461.92     13.02 o 
   2   3  15        1.01        9.86      9.09 o 
   3   3  15     2715.24     2726.04     41.07 o 
   4   3  15        1.62       13.17     11.03 o 
   5   3  15      209.28      210.57     16.64 o 
   6   3  15       17.52       21.44     19.65 o 
   7   3  15        0.22       -0.61     10.75 o 
   8   3  15        2.29       -0.44     10.53 o 
   9   3  15      199.91      179.24     20.34 o 
  10   3  15       22.45       24.17     18.89 o 
  11   3  15       29.70       21.67     19.98 o 
  12   3  15       20.10       17.42     18.02 o 
 -14   4  15        8.96       17.72     11.37 o 
 -13   4  15       41.46       41.81     18.61 o 
 -12   4  15       29.62       30.79     17.61 o 
 -11   4  15       26.32       56.08     15.52 o 
 -10   4  15      101.39      113.78     16.72 o 
  -9   4  15       30.27       34.29     15.79 o 
  -8   4  15        0.06        2.08     13.70 o 
  -7   4  15        4.17       14.30     15.65 o 
  -6   4  15       10.05        8.38     10.89 o 
  -5   4  15       32.03       32.15     12.15 o 
  -4   4  15        4.55       15.15     10.27 o 
  -3   4  15        5.40        0.52      7.63 o 
  -2   4  15      412.07      370.29     17.82 o 
  -1   4  15      220.05      228.82     17.71 o 
   0   4  15        1.72        0.18      3.01 o 
   1   4  15        4.24        4.40     10.78 o 
   2   4  15       29.52       28.90     20.32 o 
   3   4  15        7.98        1.95     27.54 o 
   4   4  15        1.64        0.16      8.74 o 
   5   4  15        0.05       -2.70      9.37 o 
   6   4  15      108.40      136.27     23.53 o 
 -24   0  16      119.35       83.70     35.87 o 
 -22   0  16        9.60        6.88      8.60 o 
 -20   0  16      163.33      161.07     18.85 o 
 -18   0  16       94.04       87.75     17.69 o 
 -16   0  16      221.16      233.41     14.58 o 
 -14   0  16       40.51       47.35     12.45 o 
 -12   0  16       44.93       45.98     10.01 o 
 -10   0  16       53.18       55.31      7.36 o 
  -8   0  16      208.54      200.03      6.79 o 
  -6   0  16      386.02      386.39      8.94 o 
  -4   0  16      207.08      231.89     15.18 o 
  -2   0  16      453.76      497.40     37.42 o 
   0   0  16      263.99      250.99     11.63 o 
   2   0  16       37.61       26.42     13.80 o 
   4   0  16      194.46      185.12     13.12 o 
   6   0  16      297.05      260.77     18.02 o 
   8   0  16       18.35       23.95     17.82 o 
  10   0  16       50.95       41.47     22.19 o 
  12   0  16       11.99       10.78     33.23 o 
  14   0  16      304.74      313.02     26.40 o 
  16   0  16        2.97       -0.89      8.05 o 
 -24   1  16        0.22        1.76     12.84 o 
 -23   1  16       64.08       76.75     19.15 o 
 -22   1  16        3.63        1.68     19.19 o 
 -21   1  16        1.53       13.09     16.11 o 
 -20   1  16       32.56       48.60     16.23 o 
 -19   1  16        0.37      -10.93     11.00 o 
 -18   1  16        1.93       -2.68      6.06 o 
 -17   1  16       72.58       72.40      9.52 o 
 -16   1  16       24.76       34.83      9.51 o 
 -15   1  16       33.87       31.86      8.76 o 
 -14   1  16       59.45       65.28      9.65 o 
 -13   1  16       44.52       41.19      7.71 o 
 -12   1  16      717.52      747.77      8.79 o 
 -11   1  16      110.45      116.72      6.36 o 
 -10   1  16      232.22      212.10      6.30 o 
  -9   1  16      474.20      476.77     10.45 o 
  -8   1  16       74.48       71.44      6.31 o 
  -7   1  16       34.33       30.87      6.50 o 
  -6   1  16        8.98        1.38      2.65 o 
  -5   1  16      865.68      828.70     11.33 o 
  -4   1  16      585.38      602.98     16.61 o 
  -3   1  16       12.77       18.93      7.03 o 
  -2   1  16      995.33     1042.35     28.59 o 
  -1   1  16       95.21       83.07      7.95 o 
   0   1  16      197.83      188.81      8.60 o 
   1   1  16       20.38       12.99     10.15 o 
   2   1  16       48.43       43.60      9.15 o 
   3   1  16      109.37       98.21     10.39 o 
   4   1  16      652.86      690.96     24.27 o 
   5   1  16       22.53       24.17     10.82 o 
   6   1  16      364.27      388.98     11.61 o 
   7   1  16       52.40       44.57     11.69 o 
   8   1  16      368.37      342.20     12.80 o 
   9   1  16      226.20      201.86     13.05 o 
  10   1  16       21.74       28.46     15.03 o 
  11   1  16       74.37       87.40     17.22 o 
  12   1  16       21.65       25.04     25.09 o 
  13   1  16        9.17        5.15     22.72 o 
  14   1  16       63.98       71.59     26.63 o 
  15   1  16       25.90       19.78     26.74 o 
  16   1  16       14.24        6.27     27.54 o 
 -22   2  16       13.78       17.36     18.76 o 
 -21   2  16        4.26        4.62     11.83 o 
 -20   2  16       62.32       77.20     16.50 o 
 -19   2  16      287.09      347.50     14.24 o 
 -18   2  16       17.28       10.84     14.34 o 
 -17   2  16       18.29       22.16     11.02 o 
 -16   2  16        0.13       -1.32      7.33 o 
 -15   2  16       22.63       10.83     10.09 o 
 -14   2  16       39.34       16.16     12.99 o 
 -13   2  16       10.26       11.84     10.92 o 
 -12   2  16       32.80        9.11     12.49 o 
 -11   2  16      133.84      111.99     10.10 o 
 -10   2  16     1253.66     1118.17     16.27 o 
  -9   2  16      295.62      293.88     10.58 o 
  -8   2  16       40.95       40.74      9.25 o 
  -7   2  16        0.30        5.87      5.91 o 
  -6   2  16        0.08       22.19     16.48 o 
  -5   2  16       24.78       23.06     10.61 o 
  -4   2  16      241.07      198.05     12.47 o 
  -3   2  16      205.43      185.03     26.93 o 
  -2   2  16      115.17       99.26     15.29 o 
  -1   2  16        1.66       -3.25     14.38 o 
   0   2  16       24.76       24.24     12.30 o 
   1   2  16      247.57      246.90     14.43 o 
   2   2  16      229.49      204.83     14.36 o 
   3   2  16      412.07      400.03     17.72 o 
   4   2  16      137.88      130.65     15.96 o 
   5   2  16       98.86       78.82     13.35 o 
   6   2  16       24.37       17.73     13.94 o 
   7   2  16        0.78       -2.25      9.41 o 
   8   2  16       59.26       61.44     17.76 o 
   9   2  16      147.86      155.66     18.60 o 
  10   2  16        8.15        2.16      5.51 o 
  11   2  16       82.60       88.90     19.75 o 
  12   2  16       32.72       23.08     25.42 o 
  13   2  16       17.15       -3.14      7.56 o 
  14   2  16        0.88       -3.93      7.11 o 
 -19   3  16        8.68       16.82     11.96 o 
 -18   3  16        9.31       22.58     14.67 o 
 -17   3  16        1.70       13.97     10.82 o 
 -16   3  16       48.13       43.61     13.30 o 
 -15   3  16        3.13        5.06     11.64 o 
 -14   3  16        9.56       15.22      9.67 o 
 -13   3  16        5.27        7.31      8.57 o 
 -12   3  16       21.44       18.36     10.58 o 
 -11   3  16       20.36        8.89      9.50 o 
 -10   3  16      165.78      144.73     13.59 o 
  -9   3  16      119.67      125.45     11.81 o 
  -8   3  16        7.70       -1.63      9.64 o 
  -7   3  16        6.52        8.13     11.35 o 
  -6   3  16        0.40        7.64      8.78 o 
  -5   3  16      231.12      195.69     11.43 o 
  -4   3  16      258.31      226.07     12.08 o 
  -3   3  16      656.14      603.33     16.95 o 
  -2   3  16       56.29       44.32     14.04 o 
  -1   3  16       27.54       23.57     12.45 o 
   0   3  16      127.34      135.47     13.83 o 
   1   3  16       12.32       14.78     10.19 o 
   2   3  16      292.96      295.89     13.28 o 
   3   3  16       32.23       59.05     12.74 o 
   4   3  16       14.77       22.00     10.68 o 
   5   3  16       11.27       13.27     18.19 o 
   6   3  16        9.57       10.20     30.29 o 
   7   3  16       24.46       21.90     17.37 o 
   8   3  16        6.39       -0.22      8.12 o 
   9   3  16        2.60        3.92     15.85 o 
  10   3  16       39.04       60.44     21.74 o 
  11   3  16       17.48       47.07     28.36 o 
 -13   4  16       53.90       60.75     18.30 o 
 -12   4  16       25.12       29.60     15.19 o 
 -11   4  16        1.85       -0.36      4.59 o 
 -10   4  16       83.04       82.56     17.24 o 
  -9   4  16       34.99       41.17     16.22 o 
  -8   4  16      141.37      157.54     16.33 o 
  -7   4  16        0.98        1.67      6.47 o 
  -6   4  16       16.12       17.65     13.97 o 
  -5   4  16       48.39       36.71     13.24 o 
  -4   4  16      139.95      167.16     16.15 o 
  -3   4  16       11.01       22.51     14.46 o 
  -2   4  16        9.24        2.84     15.57 o 
  -1   4  16      125.89      133.70     21.17 o 
   0   4  16       25.72       26.01     24.28 o 
   1   4  16      230.20      249.59     24.57 o 
   2   4  16      165.10      183.35     20.40 o 
   3   4  16       42.57       34.49     24.27 o 
   4   4  16        0.77        7.40     22.26 o 
   5   4  16        4.98       11.22     15.37 o 
 -23   0  17      225.61      231.32     23.13 o 
 -21   0  17       41.57       56.45     22.58 o 
 -19   0  17       38.09       30.82     21.07 o 
 -17   0  17      405.03      418.58     17.23 o 
 -15   0  17      106.99       99.33     14.24 o 
 -13   0  17       21.24       29.87     12.20 o 
 -11   0  17        7.18        8.83      7.96 o 
  -9   0  17        8.68       18.52      7.73 o 
  -7   0  17      416.65      408.57      7.77 o 
  -5   0  17     3052.35     3154.17     99.04 o 
  -3   0  17      280.12      296.10     12.43 o 
  -1   0  17        7.20       12.19     10.52 o 
   1   0  17      152.33      158.38     12.60 o 
   3   0  17        1.31       -3.19     12.14 o 
   5   0  17        7.40        8.72     16.57 o 
   7   0  17      566.24      504.77     18.86 o 
   9   0  17       77.54       67.13     18.74 o 
  11   0  17      262.84      272.58     21.74 o 
  13   0  17       82.41       84.65     27.24 o 
  15   0  17      234.67      255.65     49.80 o 
 -23   1  17        4.65       -2.04     12.88 o 
 -22   1  17        1.87        4.75     14.23 o 
 -21   1  17       18.88       31.15     17.67 o 
 -20   1  17        2.95       -2.95      9.89 o 
 -19   1  17        5.18      -10.78     12.55 o 
 -18   1  17       29.15       32.99     15.47 o 
 -17   1  17      120.92      123.51     10.66 o 
 -16   1  17      321.18      301.62     11.01 o 
 -15   1  17       21.12       16.12     10.18 o 
 -14   1  17      882.35      884.08     11.89 o 
 -13   1  17        0.20        7.81     16.20 o 
 -12   1  17      638.72      667.60     21.00 o 
 -11   1  17      251.43      258.58      7.80 o 
 -10   1  17      279.90      290.11      8.59 o 
  -9   1  17       94.29       98.24      7.05 o 
  -8   1  17       24.14       26.75      6.98 o 
  -7   1  17       35.14       27.52      7.56 o 
  -6   1  17        1.61        3.41      5.60 o 
  -5   1  17      301.54      331.68     13.07 o 
  -4   1  17      139.54      128.66      7.02 o 
  -3   1  17      849.01      830.29     27.89 o 
  -2   1  17      916.89      879.38     24.26 o 
  -1   1  17      470.05      492.28     19.17 o 
   0   1  17        1.56       -5.32      9.28 o 
   1   1  17        1.75       -5.12      6.41 o 
   2   1  17        0.68       -0.25      3.57 o 
   3   1  17       27.01       20.81     10.53 o 
   4   1  17      505.92      530.89     14.66 o 
   5   1  17      704.66      689.88     21.17 o 
   6   1  17      387.14      367.36     12.07 o 
   7   1  17       49.99       26.46     12.40 o 
   8   1  17       40.67       53.26     15.31 o 
   9   1  17        5.97        0.57      6.96 o 
  10   1  17        0.18       -6.73      6.73 o 
  11   1  17        6.15       17.91     16.48 o 
  12   1  17        0.05       12.63     17.18 o 
  13   1  17        8.45        0.31      3.01 o 
  14   1  17       66.58       90.18     27.94 o 
  15   1  17       12.13       -4.08     23.76 o 
 -22   2  17        0.03       20.54     18.02 o 
 -21   2  17        2.51       40.01     22.30 o 
 -20   2  17        0.19       15.97     11.10 o 
 -19   2  17        2.02        9.20     12.33 o 
 -18   2  17        0.15       10.45     12.49 o 
 -17   2  17       36.29       10.69     18.67 o 
 -16   2  17        4.85       -0.47      5.94 o 
 -15   2  17        0.00       -2.65      3.18 o 
 -14   2  17      230.69      196.04     11.28 o 
 -13   2  17      221.61      196.82     12.06 o 
 -12   2  17        0.39        3.67      4.20 o 
 -11   2  17      115.99      116.78     11.04 o 
 -10   2  17      111.13      116.02     10.64 o 
  -9   2  17       71.20       75.59     10.04 o 
  -8   2  17       26.14       26.24     10.28 o 
  -7   2  17       50.28       52.37      9.90 o 
  -6   2  17        7.66       21.45      9.65 o 
  -5   2  17       14.02       10.68      9.82 o 
  -4   2  17        3.84        3.11      6.87 o 
  -3   2  17      102.56      104.27     15.57 o 
  -2   2  17        3.00       13.20     11.86 o 
  -1   2  17      111.09      106.01     14.71 o 
   0   2  17     1010.18      936.55     22.93 o 
   1   2  17      113.12       95.03     15.56 o 
   2   2  17        0.01       -9.13     12.85 o 
   3   2  17        5.52        1.22      4.49 o 
   4   2  17      143.42      128.79     18.24 o 
   5   2  17      267.34      230.26     19.14 o 
   6   2  17       71.38       58.41     21.10 o 
   7   2  17      158.17      159.10     19.94 o 
   8   2  17        4.93        3.67     13.37 o 
   9   2  17       50.67       47.84     19.37 o 
  10   2  17       76.99       45.54     20.74 o 
  11   2  17       53.57       42.60     22.75 o 
  12   2  17        2.17        4.71     16.01 o 
  13   2  17       50.50       49.70     25.39 o 
 -18   3  17       13.85       22.65     13.44 o 
 -17   3  17        0.21       11.99     11.76 o 
 -16   3  17        1.92       17.51     12.24 o 
 -15   3  17       33.52       47.38     17.04 o 
 -14   3  17        8.16       21.04     13.68 o 
 -13   3  17       41.68       48.88     14.41 o 
 -12   3  17       21.45        7.00      9.27 o 
 -11   3  17      265.61      237.30     13.79 o 
 -10   3  17        8.28       -3.49      9.36 o 
  -9   3  17       52.74       38.86     14.69 o 
  -8   3  17        4.97        5.95      9.21 o 
  -7   3  17        5.48       -4.94      4.94 o 
  -6   3  17       99.84       76.18     12.70 o 
  -5   3  17       98.15       80.16     12.64 o 
  -4   3  17       55.01       35.57     11.69 o 
  -3   3  17        4.10        0.46      7.54 o 
  -2   3  17       78.29       89.73     24.60 o 
  -1   3  17        0.46        9.37      9.70 o 
   0   3  17        1.76        5.35     13.25 o 
   1   3  17       87.17       93.51     14.45 o 
   2   3  17       38.24       43.08     13.72 o 
   3   3  17      348.84      346.18     16.94 o 
   4   3  17       38.66       37.78     14.15 o 
   5   3  17      146.82      155.89     18.33 o 
   6   3  17        5.63       -4.13     16.45 o 
   7   3  17       21.73       28.01     18.43 o 
   8   3  17        1.28        4.41     17.12 o 
   9   3  17        0.34       -8.87     11.77 o 
  10   3  17       30.13       29.46     21.28 o 
 -11   4  17       42.70       55.28     17.34 o 
 -10   4  17       19.64       28.91     13.83 o 
  -9   4  17       35.44       27.53     15.93 o 
  -8   4  17       11.48        2.43      8.13 o 
  -7   4  17       11.90       16.71     11.79 o 
  -6   4  17       52.95       49.73     16.71 o 
  -5   4  17       67.94       82.90     16.16 o 
  -4   4  17        5.11        0.64      4.54 o 
  -3   4  17      641.74      599.14     16.36 o 
  -2   4  17       21.17       26.95     22.51 o 
  -1   4  17      526.91      527.99     25.57 o 
   0   4  17      553.43      528.65     27.73 o 
   1   4  17        1.14       -1.58     13.33 o 
   2   4  17        4.02        1.33     16.66 o 
   3   4  17       20.39       35.22     25.61 o 
 -22   0  18       29.89       37.93     20.66 o 
 -20   0  18       29.79       34.54     17.11 o 
 -18   0  18       99.23      109.94     18.12 o 
 -16   0  18       16.06       25.68     18.17 o 
 -14   0  18     1002.09      994.63     29.98 o 
 -12   0  18       81.19       85.57      9.35 o 
 -10   0  18     1180.67     1155.74     30.65 o 
  -8   0  18     3056.91     3082.29     31.16 o 
  -6   0  18       20.69       15.12     10.72 o 
  -4   0  18      910.98      958.55     19.55 o 
  -2   0  18      239.36      266.03     12.79 o 
   0   0  18       24.88       29.05     15.19 o 
   2   0  18       74.40       55.08     15.24 o 
   4   0  18      400.28      339.99     29.72 o 
   6   0  18       29.67       12.91     27.57 o 
   8   0  18       98.11      103.12     28.49 o 
  10   0  18       82.62      101.08     22.52 o 
  12   0  18        2.73        4.51     24.43 o 
  14   0  18        2.01       20.48     27.83 o 
 -23   1  18       35.31       63.23     19.98 o 
 -22   1  18      154.84      191.08     19.11 o 
 -21   1  18       96.29      125.53     36.99 o 
 -20   1  18       20.93       20.81     23.77 o 
 -19   1  18        0.07       -0.71      7.04 o 
 -18   1  18       49.92       64.65     16.52 o 
 -17   1  18        4.10        4.27      5.57 o 
 -16   1  18       44.40       43.69     14.14 o 
 -15   1  18       16.60       20.11     11.88 o 
 -14   1  18       75.52       86.42     10.47 o 
 -13   1  18      628.52      588.73     12.05 o 
 -12   1  18      426.11      431.14      9.59 o 
 -11   1  18       12.40       17.55      6.78 o 
 -10   1  18      597.76      624.82      9.60 o 
  -9   1  18       46.39       40.15      6.95 o 
  -8   1  18      174.56      172.76      7.88 o 
  -7   1  18      238.79      229.78      7.49 o 
  -6   1  18      391.56      364.02      7.80 o 
  -5   1  18     1428.67     1434.41     18.18 o 
  -4   1  18       25.53       21.34      6.42 o 
  -3   1  18       26.80       30.46      7.33 o 
  -2   1  18       35.88       35.81      7.43 o 
  -1   1  18      112.39      112.74     10.09 o 
   0   1  18        3.65       -3.80     11.45 o 
   1   1  18      378.72      365.78     26.72 o 
   2   1  18      115.10       99.76     10.10 o 
   3   1  18      227.65      236.77     11.53 o 
   4   1  18      384.52      408.48     21.65 o 
   5   1  18      265.85      267.32     11.59 o 
   6   1  18      145.69      124.34     15.33 o 
   7   1  18        2.54       -4.56      4.56 o 
   8   1  18       64.04       60.91     16.42 o 
   9   1  18      119.70      130.63     17.81 o 
  10   1  18       18.86       13.71     23.51 o 
  11   1  18       15.85       16.99     18.88 o 
  12   1  18        0.00        5.81     33.94 o 
  13   1  18       61.67       57.67     25.70 o 
  14   1  18        4.96       13.02     13.68 o 
 -21   2  18       39.78       44.61     17.38 o 
 -20   2  18      109.97      123.57     17.50 o 
 -19   2  18        0.18       15.67     12.18 o 
 -18   2  18        0.85       -0.39     11.35 o 
 -17   2  18        7.56       -1.34      8.36 o 
 -16   2  18       13.89        6.57      9.32 o 
 -15   2  18        1.64        0.16      3.51 o 
 -14   2  18       41.93       36.42     14.04 o 
 -13   2  18        4.71       -1.27      5.13 o 
 -12   2  18       78.40       67.38     11.40 o 
 -11   2  18        0.69        4.05      9.24 o 
 -10   2  18        7.28        9.09      6.85 o 
  -9   2  18        8.28        7.74     11.51 o 
  -8   2  18      121.36      101.65     10.78 o 
  -7   2  18        0.34        6.28      8.28 o 
  -6   2  18       83.97       59.11     12.00 o 
  -5   2  18      332.11      308.29     13.35 o 
  -4   2  18       13.85        0.28      7.51 o 
  -3   2  18      102.54       90.54     12.00 o 
  -2   2  18     1428.49     1409.88     45.63 o 
  -1   2  18      322.98      280.91     16.51 o 
   0   2  18        8.05        4.73     12.21 o 
   1   2  18       61.54       59.78     16.49 o 
   2   2  18       18.26       11.01     17.09 o 
   3   2  18       26.65       17.22     15.87 o 
   4   2  18        9.15       -1.67      7.53 o 
   5   2  18       18.14        0.14      7.94 o 
   6   2  18       21.75        0.12      6.26 o 
   7   2  18        0.13       11.12     13.85 o 
   8   2  18       45.84       54.67     24.29 o 
   9   2  18       54.23       51.18     27.96 o 
  10   2  18        0.20      -10.80     10.80 o 
  11   2  18       41.37       47.91     29.27 o 
  12   2  18       22.53       26.57     58.32 o 
 -17   3  18        5.49       28.54     15.90 o 
 -16   3  18        3.78       -0.73      6.03 o 
 -15   3  18        0.00        5.96     11.78 o 
 -14   3  18        8.32        7.51      9.74 o 
 -13   3  18        0.54      -12.06     15.29 o 
 -12   3  18       67.82       62.11     14.54 o 
 -11   3  18        0.00       -7.37     16.85 o 
 -10   3  18       46.86       51.35     15.09 o 
  -9   3  18        7.07        5.89      9.16 o 
  -8   3  18      124.57      114.82     14.34 o 
  -7   3  18       18.69       23.71     13.65 o 
  -6   3  18       45.30       42.93     13.40 o 
  -5   3  18       27.55       30.42     12.79 o 
  -4   3  18        0.20        2.90      6.22 o 
  -3   3  18       16.18       18.74     16.42 o 
  -2   3  18       70.51       66.40     15.96 o 
  -1   3  18       24.26       36.74     15.35 o 
   0   3  18       74.50       77.79     15.39 o 
   1   3  18      127.15      133.22     16.52 o 
   2   3  18        2.58       14.21     15.03 o 
   3   3  18       14.14        5.51     10.89 o 
   4   3  18       60.29       49.90     21.39 o 
   5   3  18       11.82       10.28     45.63 o 
   6   3  18       30.74       21.85     24.10 o 
   7   3  18       53.76       81.42     21.43 o 
   8   3  18       14.43       10.98     14.23 o 
  -9   4  18        0.24        5.78     12.71 o 
  -8   4  18        6.83       16.30     14.43 o 
  -7   4  18        0.06       11.52     18.27 o 
  -6   4  18       10.50        4.68      9.70 o 
  -5   4  18       54.21       36.36     17.89 o 
  -4   4  18      208.68      198.52     18.28 o 
  -3   4  18      594.40      561.43     25.25 o 
  -2   4  18      122.80      122.50     22.87 o 
  -1   4  18       11.88       23.17     19.81 o 
   0   4  18        2.84       18.15     23.33 o 
 -23   0  19      117.35      117.14     28.01 o 
 -21   0  19       97.79       94.57     23.03 o 
 -19   0  19       61.30       37.58     16.33 o 
 -17   0  19      441.51      524.03     23.40 o 
 -15   0  19       24.81       43.61     15.38 o 
 -13   0  19      370.43      388.82     14.65 o 
 -11   0  19      388.51      395.87     13.81 o 
  -9   0  19      302.90      296.22     13.29 o 
  -7   0  19     1745.98     1762.91     42.75 o 
  -5   0  19      713.48      747.73     18.12 o 
  -3   0  19       32.07       37.51     13.69 o 
  -1   0  19       32.47       28.99     18.79 o 
   1   0  19        7.68       -0.25      5.06 o 
   3   0  19       16.65        6.61      7.97 o 
   5   0  19     1378.17     1369.91     75.81 o 
   7   0  19      522.40      496.86     58.92 o 
   9   0  19       69.79       68.19     22.70 o 
  11   0  19        0.75       -0.91      9.43 o 
  13   0  19        0.01       -1.57     12.60 o 
 -22   1  19       35.49       60.26     23.27 o 
 -21   1  19        6.35        6.62     14.71 o 
 -20   1  19       34.03       41.06     22.79 o 
 -19   1  19        1.46        2.76     11.64 o 
 -18   1  19        0.22        3.41      8.86 o 
 -17   1  19       92.48       98.14     12.38 o 
 -16   1  19       32.15       26.24     13.05 o 
 -15   1  19      406.44      362.78     11.72 o 
 -14   1  19       40.80       39.72     11.04 o 
 -13   1  19      112.68      128.17     10.42 o 
 -12   1  19      392.05      382.42      9.71 o 
 -11   1  19      215.06      228.86      8.37 o 
 -10   1  19      125.17      123.22      8.28 o 
  -9   1  19      537.92      524.84      9.76 o 
  -8   1  19       30.45       31.81      7.57 o 
  -7   1  19      165.33      164.22      7.88 o 
  -6   1  19        2.87       -0.13      1.77 o 
  -5   1  19       47.93       47.68      8.28 o 
  -4   1  19      224.21      232.57      8.10 o 
  -3   1  19      681.33      691.79     25.82 o 
  -2   1  19        1.12       -5.90      5.90 o 
  -1   1  19      114.32      100.83     10.46 o 
   0   1  19        0.13       -3.55      5.01 o 
   1   1  19       11.80        9.95      8.03 o 
   2   1  19      202.80      207.38     13.25 o 
   3   1  19      474.92      451.34     31.54 o 
   4   1  19      243.75      241.20     14.51 o 
   5   1  19      211.55      226.05     16.30 o 
   6   1  19        0.98       -8.00     10.12 o 
   7   1  19       48.69       42.12     14.89 o 
   8   1  19       70.99       64.69     18.93 o 
   9   1  19       25.06       20.20     27.83 o 
  10   1  19        2.13        5.16     21.88 o 
  11   1  19       81.54      102.44     22.41 o 
  12   1  19        1.47        0.47     20.25 o 
  13   1  19        4.61        7.95     20.24 o 
 -20   2  19       19.40       22.92     20.62 o 
 -19   2  19       17.85       36.87     16.41 o 
 -18   2  19       37.48        6.04     11.92 o 
 -17   2  19      103.60       99.05     15.27 o 
 -16   2  19        0.83      -11.53     11.79 o 
 -15   2  19       63.29      103.13     21.56 o 
 -14   2  19       70.18       43.87     13.72 o 
 -13   2  19       42.03       38.78     12.36 o 
 -12   2  19       27.22       23.08     12.52 o 
 -11   2  19        0.00       -0.13      2.45 o 
 -10   2  19       12.53       18.40     10.43 o 
  -9   2  19        0.30       -0.19      6.00 o 
  -8   2  19        1.13       -2.23      4.45 o 
  -7   2  19       90.47       96.94     13.24 o 
  -6   2  19        4.74       10.40      9.02 o 
  -5   2  19      177.18      172.41     11.72 o 
  -4   2  19      209.68      168.23     11.85 o 
  -3   2  19       18.91       23.14     11.42 o 
  -2   2  19        1.58       -4.55      9.70 o 
  -1   2  19        4.32       -4.33      9.22 o 
   0   2  19       19.98       24.91     15.67 o 
   1   2  19       32.61       38.85     15.86 o 
   2   2  19       22.10       24.71     18.46 o 
   3   2  19        1.08       -8.36     12.86 o 
   4   2  19        0.93      -12.53     14.95 o 
   5   2  19       82.22       87.28     21.81 o 
   6   2  19       20.57       28.74     19.37 o 
   7   2  19       43.96       47.92     21.57 o 
   8   2  19       18.00       25.37     32.38 o 
   9   2  19       20.44       22.60     18.76 o 
  10   2  19        3.42       19.99     24.02 o 
  11   2  19        8.67        6.41     34.62 o 
 -17   3  19        2.18        5.29     12.35 o 
 -16   3  19       28.18       31.55     14.68 o 
 -15   3  19        4.37       28.68     18.22 o 
 -14   3  19        1.79       -9.45      9.68 o 
 -13   3  19      179.72      197.07     16.14 o 
 -12   3  19        4.04        4.57      9.70 o 
 -11   3  19      222.87      196.22     14.82 o 
 -10   3  19        5.80       -2.55     11.93 o 
  -9   3  19       19.17       22.74     12.56 o 
  -8   3  19       40.84       32.03     15.47 o 
  -7   3  19        0.39       -3.36     14.23 o 
  -6   3  19       11.07       19.56     10.72 o 
  -5   3  19        0.48      -10.46     10.46 o 
  -4   3  19        1.53        2.66     13.96 o 
  -3   3  19        2.11       12.56      7.97 o 
  -2   3  19       74.48      100.07     17.92 o 
  -1   3  19       91.31       98.64     20.35 o 
   0   3  19        2.39        7.48     11.49 o 
   1   3  19        6.74       10.55     14.73 o 
   2   3  19       16.84       28.08     18.64 o 
   3   3  19        9.34        8.32     11.41 o 
   4   3  19        2.29        3.12     18.84 o 
   5   3  19      118.34      102.85     25.96 o 
   6   3  19        0.01       -7.29     12.63 o 
   7   3  19      138.46      115.35     27.53 o 
 -22   0  20      185.18      157.89     45.96 o 
 -20   0  20      104.09       90.24     38.52 o 
 -18   0  20      207.88      236.22     32.28 o 
 -16   0  20       54.15       68.63     20.20 o 
 -14   0  20        3.35       14.90     15.29 o 
 -12   0  20     1523.64     1669.42     58.17 o 
 -10   0  20      156.97      172.78     13.62 o 
  -8   0  20     3482.24     3721.87    171.36 o 
  -6   0  20      635.31      680.32     21.23 o 
  -4   0  20      173.07      186.36     14.27 o 
  -2   0  20       17.02       21.43     18.03 o 
   0   0  20      125.81      109.50     16.12 o 
   2   0  20      484.53      438.99     31.63 o 
   4   0  20      719.69      802.01     22.96 o 
   6   0  20       41.66       32.46     20.83 o 
   8   0  20        1.29        5.70     11.04 o 
  10   0  20        3.34       -4.64     18.00 o 
  12   0  20       20.22       26.99     28.96 o 
 -22   1  20        2.64       18.23     15.64 o 
 -21   1  20       99.19       99.90     27.96 o 
 -20   1  20        0.35       -8.20     19.91 o 
 -19   1  20        0.79        2.73     14.55 o 
 -18   1  20       40.31       46.03     13.77 o 
 -17   1  20        7.11        8.86     10.46 o 
 -16   1  20       35.49       31.20     12.69 o 
 -15   1  20      116.09      114.96     12.21 o 
 -14   1  20       12.25       18.82      9.75 o 
 -13   1  20        4.98       15.91      8.77 o 
 -12   1  20      401.04      415.01     12.77 o 
 -11   1  20     1018.89     1051.25     14.25 o 
 -10   1  20      125.24      130.70      9.14 o 
  -9   1  20       29.98       37.04     10.35 o 
  -8   1  20       46.88       36.08     10.14 o 
  -7   1  20        0.24        1.63      3.78 o 
  -6   1  20      444.44      436.13     10.65 o 
  -5   1  20      485.95      477.78     13.55 o 
  -4   1  20       18.39       12.34     11.72 o 
  -3   1  20      378.12      360.54     13.04 o 
  -2   1  20       33.69       30.00     11.52 o 
  -1   1  20        5.33       -1.37      4.39 o 
   0   1  20       51.04       43.61     15.17 o 
   1   1  20       15.18       13.97     17.51 o 
   2   1  20        1.10      -10.34     13.00 o 
   3   1  20      260.18      250.43     16.09 o 
   4   1  20       33.45       12.64     11.82 o 
   5   1  20       30.83       30.73     22.72 o 
   6   1  20       13.31        1.55      3.19 o 
   7   1  20        8.46       -1.14      2.62 o 
   8   1  20       12.03        7.66     14.63 o 
   9   1  20       48.76       48.60     21.21 o 
  10   1  20        2.68       12.98     16.52 o 
  11   1  20       22.72       30.11     24.07 o 
  12   1  20      308.37      373.68     31.53 o 
 -20   2  20      190.52      223.58     20.26 o 
 -19   2  20       19.90        3.34     17.97 o 
 -18   2  20        5.08       -0.31      8.25 o 
 -17   2  20       46.77       49.84     16.04 o 
 -16   2  20       25.73        6.35     12.61 o 
 -15   2  20       45.28       29.41     14.32 o 
 -14   2  20        5.51       -0.41      6.47 o 
 -13   2  20        8.63        3.26      7.42 o 
 -12   2  20        6.35        3.42      5.40 o 
 -11   2  20       51.08       53.30     12.10 o 
 -10   2  20       24.27       31.77     11.32 o 
  -9   2  20        0.01        3.70      8.31 o 
  -8   2  20        1.21        2.46      4.40 o 
  -7   2  20       12.89        2.74      5.99 o 
  -6   2  20        0.00       -3.02      7.48 o 
  -5   2  20       55.06       50.06     13.35 o 
  -4   2  20      146.90      126.58     13.41 o 
  -3   2  20        3.19       -0.71     12.51 o 
  -2   2  20      137.45      138.53     18.62 o 
  -1   2  20       26.94       20.06     17.29 o 
   0   2  20        0.24       -2.95     14.75 o 
   1   2  20       64.59       49.80     18.85 o 
   2   2  20       11.99        8.81     20.74 o 
   3   2  20       23.06       22.68     24.17 o 
   4   2  20        7.25        9.04     20.65 o 
   5   2  20       80.66       71.88     24.47 o 
   6   2  20       14.38       18.78     21.12 o 
   7   2  20        1.23      -14.93     34.08 o 
   8   2  20        0.98       -7.50      8.77 o 
   9   2  20       45.65       64.49     30.94 o 
  10   2  20        2.31        1.24     14.25 o 
 -15   3  20        0.57       -0.99     20.96 o 
 -14   3  20       71.21       69.67     18.67 o 
 -13   3  20       71.10       80.21     16.53 o 
 -12   3  20       22.02       42.11     12.65 o 
 -11   3  20       76.78       66.21     18.14 o 
 -10   3  20        1.40       -9.87     10.97 o 
  -9   3  20       64.60       47.42     14.31 o 
  -8   3  20        7.07        1.36      3.93 o 
  -7   3  20        3.32       -6.72     15.90 o 
  -6   3  20       30.78       46.69     14.26 o 
  -5   3  20       13.14       16.86     11.22 o 
  -4   3  20       18.29       26.62     14.01 o 
  -3   3  20       17.14       11.69      9.53 o 
  -2   3  20       12.13       16.48     13.97 o 
  -1   3  20        1.95        0.46      9.17 o 
   0   3  20        5.06      -13.61     14.63 o 
   1   3  20        5.98       23.55     16.28 o 
   2   3  20       68.16       67.78     20.18 o 
   3   3  20        3.86      -14.65     15.14 o 
   4   3  20       78.50       68.44     28.43 o 
   5   3  20       38.94       37.35     26.75 o 
 -21   0  21       18.50       31.69     32.16 o 
 -19   0  21       64.85       79.52     29.77 o 
 -17   0  21       21.34       64.45     29.51 o 
 -15   0  21       62.67       64.96     25.12 o 
 -13   0  21     2287.01     2467.13     35.83 o 
 -11   0  21     4204.78     4557.87     41.42 o 
  -9   0  21        3.19        9.20     19.51 o 
  -7   0  21      347.44      378.05     14.92 o 
  -5   0  21       87.40       88.58     16.00 o 
  -3   0  21       29.53       25.07     12.81 o 
  -1   0  21        3.41       -2.05      9.23 o 
   1   0  21       78.17       96.61     17.44 o 
   3   0  21      978.33      886.64     24.04 o 
   5   0  21      522.70      566.76     34.38 o 
   7   0  21      279.07      258.14     24.51 o 
   9   0  21        0.02      -21.10     21.10 o 
  11   0  21       37.62       27.89     31.66 o 
 -21   1  21       71.65       63.85     31.05 o 
 -20   1  21       13.58        7.76      7.22 o 
 -19   1  21       48.11       45.28     15.61 o 
 -18   1  21        0.37        1.24      6.03 o 
 -17   1  21       47.78       58.54     22.37 o 
 -16   1  21        0.06        1.21      8.11 o 
 -15   1  21       49.32       60.12     15.57 o 
 -14   1  21        4.47       12.65     10.44 o 
 -13   1  21      129.78      148.27     12.10 o 
 -12   1  21      231.08      242.60     12.97 o 
 -11   1  21       46.99       42.84     11.99 o 
 -10   1  21      677.81      730.62     16.90 o 
  -9   1  21      259.60      287.95     10.68 o 
  -8   1  21      112.53      111.82     11.25 o 
  -7   1  21      184.24      184.70     10.98 o 
  -6   1  21      495.96      519.21     16.10 o 
  -5   1  21       41.43       42.31     11.43 o 
  -4   1  21      195.38      196.50     11.54 o 
  -3   1  21       12.23       14.07      9.04 o 
  -2   1  21       43.02       36.79     15.60 o 
  -1   1  21       37.68       25.41     14.56 o 
   0   1  21      105.25       76.43     14.54 o 
   1   1  21      138.53      112.97     17.35 o 
   2   1  21        0.03        0.46      5.93 o 
   3   1  21        2.53      -12.99     13.24 o 
   4   1  21       25.21       27.40     20.89 o 
   5   1  21       16.57       25.36     17.88 o 
   6   1  21       79.81       74.11     20.59 o 
   7   1  21        0.01       -0.58     21.01 o 
   8   1  21       40.91       41.52     22.52 o 
   9   1  21        9.90       30.11     24.03 o 
  10   1  21        0.00        0.76     16.64 o 
 -19   2  21       35.60        7.23     15.78 o 
 -18   2  21       13.90        4.68      4.23 o 
 -17   2  21        0.94        0.91     11.67 o 
 -16   2  21       98.67      110.55     16.45 o 
 -15   2  21        2.39        1.26      2.77 o 
 -14   2  21       18.75       12.90     10.26 o 
 -13   2  21       10.17       12.10      9.62 o 
 -12   2  21       47.10       51.37     12.70 o 
 -11   2  21       24.69       16.53     12.55 o 
 -10   2  21        5.46        1.91      4.21 o 
  -9   2  21       35.81       43.12     12.11 o 
  -8   2  21        0.53       12.44     12.48 o 
  -7   2  21       33.32       18.68     14.62 o 
  -6   2  21        0.31        4.43      5.34 o 
  -5   2  21      406.72      367.67     13.96 o 
  -4   2  21       16.11       11.17     16.22 o 
  -3   2  21        4.59       -6.70     17.92 o 
  -2   2  21      126.01      104.91     20.11 o 
  -1   2  21       97.38       93.40     21.08 o 
   0   2  21        0.07       -4.39     14.23 o 
   1   2  21       24.30       22.21     14.37 o 
   2   2  21       42.77       39.38     21.80 o 
   3   2  21        4.12       13.08     14.25 o 
   4   2  21        0.77       12.72     20.23 o 
   5   2  21       35.38       29.19     30.07 o 
   6   2  21       15.92        3.75     19.07 o 
   7   2  21        0.06       12.73     21.95 o 
   8   2  21       16.25       24.84     35.46 o 
 -14   3  21        0.51        1.33     11.00 o 
 -13   3  21        1.05       -0.73     15.93 o 
 -12   3  21       42.33       24.43     17.80 o 
 -11   3  21       64.28       67.00     17.16 o 
 -10   3  21        2.84       -0.98      3.77 o 
  -9   3  21        6.74        7.94      9.97 o 
  -8   3  21        7.81       12.06     13.39 o 
  -7   3  21       30.97       27.72     17.53 o 
  -6   3  21       15.76       24.18     15.50 o 
  -5   3  21       46.36       53.78     16.31 o 
  -4   3  21       11.98       18.19     12.08 o 
  -3   3  21        0.95       18.89     12.54 o 
  -2   3  21        0.38        8.81      8.74 o 
  -1   3  21        4.46       24.13     23.51 o 
   0   3  21        2.79        8.39     14.10 o 
   1   3  21       77.49       75.27     21.15 o 
   2   3  21       20.35       28.96     18.78 o 
   3   3  21        2.98        0.38      4.23 o 
 -20   0  22       70.37       43.65     81.06 o 
 -18   0  22       46.89       61.30     24.24 o 
 -16   0  22      211.37      219.55     20.77 o 
 -14   0  22      579.80      613.97     27.63 o 
 -12   0  22       45.70       56.41     18.01 o 
 -10   0  22      172.30      180.25     16.59 o 
  -8   0  22     1163.52     1225.48     23.95 o 
  -6   0  22        7.63       17.91     15.65 o 
  -4   0  22        2.97       -4.54     32.16 o 
  -2   0  22      121.59      133.95     17.76 o 
   0   0  22       12.03       -3.93     16.28 o 
   2   0  22      933.14     1161.27     26.66 o 
   4   0  22     1215.15     1304.66     48.26 o 
   6   0  22      512.80      599.44     25.94 o 
   8   0  22        0.00       -6.09     10.87 o 
  10   0  22        0.53        4.54     23.35 o 
 -20   1  22       23.14        3.28      9.06 o 
 -19   1  22      197.00      245.97     20.57 o 
 -18   1  22       19.83       33.14     17.08 o 
 -17   1  22        1.28       -1.56      6.00 o 
 -16   1  22        7.80        9.65     14.29 o 
 -15   1  22        7.33        4.11     10.13 o 
 -14   1  22        0.07        1.13      7.15 o 
 -13   1  22      240.94      278.94     13.20 o 
 -12   1  22       43.78       58.69     14.09 o 
 -11   1  22      121.79      124.99     12.50 o 
 -10   1  22       78.22       72.55     11.58 o 
  -9   1  22       37.34       31.30     12.62 o 
  -8   1  22        8.83        8.12      9.06 o 
  -7   1  22       56.38       53.06     11.57 o 
  -6   1  22        0.03        4.02      7.00 o 
  -5   1  22       44.64       45.93     14.34 o 
  -4   1  22       10.30        8.39     27.27 o 
  -3   1  22       23.57       25.74     12.50 o 
  -2   1  22       20.33       16.26     17.03 o 
  -1   1  22      325.83      321.85     19.24 o 
   0   1  22       18.69       16.03     27.68 o 
   1   1  22      111.70      101.11     17.97 o 
   2   1  22        1.27      -12.20     12.54 o 
   3   1  22       16.22        8.73     28.73 o 
   4   1  22       53.78       47.20     18.63 o 
   5   1  22        6.86       23.13     20.59 o 
   6   1  22      122.28      127.64     21.11 o 
   7   1  22        0.68       -7.28     11.08 o 
   8   1  22        0.59       -8.86      8.86 o 
   9   1  22       43.88       39.83     27.06 o 
 -18   2  22        0.58      -10.39     10.39 o 
 -17   2  22        7.47        3.52     17.44 o 
 -16   2  22      262.64      304.81     16.35 o 
 -15   2  22      250.50      238.81     15.84 o 
 -14   2  22      203.21      205.30     15.42 o 
 -13   2  22       84.90       95.02     14.59 o 
 -12   2  22       16.27       28.48     18.28 o 
 -11   2  22       53.67       71.07     16.88 o 
 -10   2  22        3.42       13.31      8.08 o 
  -9   2  22        0.42        8.58     14.66 o 
  -8   2  22       96.41       88.59     17.94 o 
  -7   2  22       67.00       64.04     21.65 o 
  -6   2  22       43.43       26.30     18.37 o 
  -5   2  22       13.03       12.28     20.09 o 
  -4   2  22      159.26      158.13     16.42 o 
  -3   2  22        9.13        1.11      5.46 o 
  -2   2  22       54.81       51.67     21.10 o 
  -1   2  22       70.26       56.14     21.59 o 
   0   2  22        6.29      -14.33     19.94 o 
   1   2  22       10.81        4.19     18.37 o 
   2   2  22        1.49       11.94     10.28 o 
   3   2  22        9.22       -2.71     15.01 o 
   4   2  22       15.60        1.16     10.43 o 
   5   2  22        0.24       -1.39     13.21 o 
   6   2  22        3.22        8.77     20.73 o 
 -12   3  22       59.55       70.06     18.85 o 
 -11   3  22       28.49       23.64     23.68 o 
 -10   3  22        0.61        9.48     26.11 o 
  -9   3  22        9.61       10.16     13.43 o 
  -8   3  22        9.09        6.11     14.84 o 
  -7   3  22        4.53        7.82     12.05 o 
  -6   3  22        3.71        9.32     13.42 o 
  -5   3  22        3.40        0.23      7.80 o 
  -4   3  22      240.43      258.83     16.85 o 
  -3   3  22       14.84        2.02      9.44 o 
  -2   3  22       30.05       42.74     15.82 o 
  -1   3  22        2.04        6.76     10.32 o 
   0   3  22       10.08        5.35      7.11 o 
   1   3  22        1.16        5.88     19.98 o 
 -19   0  23        2.26       -0.02      5.66 o 
 -17   0  23       69.66      105.73     23.09 o 
 -15   0  23        0.28       13.11     20.24 o 
 -13   0  23       47.02       57.02     18.52 o 
 -11   0  23      172.79      187.19     18.31 o 
  -9   0  23      353.56      367.62     17.96 o 
  -7   0  23      104.80      104.90     17.74 o 
  -5   0  23       90.03       93.99     17.81 o 
  -3   0  23       10.20       23.66     16.77 o 
  -1   0  23       49.30       49.27     20.15 o 
   1   0  23       15.46        3.44      7.81 o 
   3   0  23      377.88      380.16     22.23 o 
   5   0  23        0.49        6.55     14.96 o 
   7   0  23       64.04       82.12     32.35 o 
 -19   1  23        3.13       13.39     13.07 o 
 -18   1  23        0.15        1.22     13.20 o 
 -17   1  23        0.66        6.82     11.87 o 
 -16   1  23       10.90       23.19     15.12 o 
 -15   1  23      367.11      399.54     15.40 o 
 -14   1  23       93.94      110.22     14.25 o 
 -13   1  23      170.69      202.60     16.12 o 
 -12   1  23       37.69       34.56     16.32 o 
 -11   1  23      110.18      109.48     15.24 o 
 -10   1  23       21.47       13.03     13.78 o 
  -9   1  23        6.35        8.96      9.54 o 
  -8   1  23       56.32       56.63     15.96 o 
  -7   1  23        7.03       -1.67      7.65 o 
  -6   1  23      456.48      471.15     14.99 o 
  -5   1  23       12.96        5.42      9.06 o 
  -4   1  23       79.50       67.35     17.15 o 
  -3   1  23      114.75      110.67     16.61 o 
  -2   1  23        0.11       -3.05      5.09 o 
  -1   1  23       33.70       31.01     18.48 o 
   0   1  23      276.79      252.14     18.60 o 
   1   1  23        2.22        6.01     12.87 o 
   2   1  23       42.55       34.14     20.47 o 
   3   1  23        1.66       -0.65      3.90 o 
   4   1  23       22.47        8.09     21.13 o 
   5   1  23        1.52       -0.80     13.57 o 
   6   1  23       85.60       83.44     22.39 o 
   7   1  23       15.81        9.42     14.68 o 
 -16   2  23      291.35      277.85     21.52 o 
 -15   2  23      185.18      200.54     20.48 o 
 -14   2  23        0.12       -1.50      3.61 o 
 -13   2  23      172.89      179.36     19.80 o 
 -12   2  23        3.65       -0.79      8.67 o 
 -11   2  23        3.03       27.01     15.70 o 
 -10   2  23       16.90       36.41     15.05 o 
  -9   2  23      112.44      138.91     18.48 o 
  -8   2  23       18.37        4.19      9.27 o 
  -7   2  23       35.54       39.64     22.38 o 
  -6   2  23       29.92       25.56     19.71 o 
  -5   2  23       19.42       33.50     17.93 o 
  -4   2  23      219.70      237.29     18.46 o 
  -3   2  23       87.57       55.20     21.41 o 
  -2   2  23        3.54        3.05     14.78 o 
  -1   2  23       46.92       47.51     22.97 o 
   0   2  23       16.97        0.72     18.09 o 
   1   2  23        0.43       -9.60     23.29 o 
   2   2  23        6.77       -1.53     15.76 o 
   3   2  23       22.14       24.33     30.62 o 
   4   2  23       28.57       23.53     36.58 o 
   5   2  23       89.42       95.70     33.22 o 
  -8   3  23        0.46       12.45     20.85 o 
  -7   3  23       33.99       47.12     26.21 o 
  -6   3  23        0.05        5.83     15.28 o 
  -5   3  23      139.42      139.83     21.99 o 
  -4   3  23       36.48       56.63     20.25 o 
  -3   3  23        0.02       14.46     10.72 o 
 -18   0  24       21.55       24.97     18.14 o 
 -16   0  24      258.72      291.27     30.28 o 
 -14   0  24      275.30      274.57     28.58 o 
 -12   0  24      364.58      371.72     19.51 o 
 -10   0  24       20.87       22.63     21.74 o 
  -8   0  24        2.48        7.58    158.93 o 
  -6   0  24        0.26       11.75     12.24 o 
  -4   0  24        0.05        6.22     17.55 o 
  -2   0  24       30.15       34.08     19.26 o 
   0   0  24       97.30      126.21     34.89 o 
   2   0  24      167.27      191.13     25.42 o 
   4   0  24      317.81      308.06     26.43 o 
   6   0  24      144.79      161.82     40.79 o 
 -18   1  24       19.76       27.01     19.68 o 
 -17   1  24       28.61       20.82     34.87 o 
 -16   1  24        2.57       -2.34      6.27 o 
 -15   1  24      156.95      171.50     16.67 o 
 -14   1  24      339.28      355.75     15.62 o 
 -13   1  24        0.37       13.64      9.62 o 
 -12   1  24      566.19      587.58     16.92 o 
 -11   1  24      330.55      331.93     20.43 o 
 -10   1  24      124.94      142.82     16.89 o 
  -9   1  24       55.70       51.16     16.09 o 
  -8   1  24       83.88       97.83     16.98 o 
  -7   1  24        0.03       -6.13     14.62 o 
  -6   1  24       75.60       70.36     17.28 o 
  -5   1  24        5.38        3.70      7.48 o 
  -4   1  24      154.66      158.40     17.52 o 
  -3   1  24        9.14       -4.17      8.51 o 
  -2   1  24       35.02       28.52     16.32 o 
  -1   1  24       45.77       55.89     19.41 o 
   0   1  24        3.21        7.84     11.59 o 
   1   1  24        2.26       -6.31     28.91 o 
   2   1  24       51.56       53.16     22.34 o 
   3   1  24       12.77        9.60     11.14 o 
   4   1  24      208.59      189.74     23.43 o 
   5   1  24        7.32        9.11     19.89 o 
 -14   2  24      134.26      133.60     20.74 o 
 -13   2  24      121.23      145.36     21.77 o 
 -12   2  24        0.62        0.37     10.54 o 
 -11   2  24       24.33       40.89     18.30 o 
 -10   2  24       49.59       70.13     19.98 o 
  -9   2  24        2.70        9.36     22.81 o 
  -8   2  24       22.68       63.59     20.03 o 
  -7   2  24        1.97       -0.08      7.36 o 
  -6   2  24      158.27      176.33     22.74 o 
  -5   2  24        8.11       13.54     19.78 o 
  -4   2  24       15.24        2.83      7.06 o 
  -3   2  24       32.35       32.23     23.15 o 
  -2   2  24       34.18       35.74     24.95 o 
  -1   2  24        2.05       -2.05     13.49 o 
   0   2  24        0.25        0.73     10.28 o 
   1   2  24        0.86       -9.43     16.64 o 
   2   2  24       85.88       73.11     29.00 o 
 -17   0  25       51.17       73.58     22.73 o 
 -15   0  25        8.25       -0.69      4.36 o 
 -13   0  25        5.02       11.02     25.03 o 
 -11   0  25      111.02      119.99     20.86 o 
  -9   0  25      257.77      269.24     20.78 o 
  -7   0  25        2.22       -0.07      0.73 o 
  -5   0  25       14.93        3.23     26.09 o 
  -3   0  25      226.64      214.02     23.37 o 
  -1   0  25        0.32       -6.55     18.86 o 
   1   0  25      197.74      201.02     25.96 o 
   3   0  25       15.43       10.06     23.22 o 
 -16   1  25       75.96       60.74     21.72 o 
 -15   1  25       75.98       93.59     19.35 o 
 -14   1  25      462.31      508.72     19.88 o 
 -13   1  25        6.16       17.90     28.54 o 
 -12   1  25        2.74       11.23     23.84 o 
 -11   1  25       14.02        2.33      9.83 o 
 -10   1  25       48.64       62.47     17.20 o 
  -9   1  25       31.01       22.69     16.68 o 
  -8   1  25       75.95       63.41     19.11 o 
  -7   1  25        5.06       13.20     41.25 o 
  -6   1  25       56.49       62.64     19.61 o 
  -5   1  25       16.83       13.45     22.15 o 
  -4   1  25      165.17      182.86     22.08 o 
  -3   1  25        2.00        6.87      6.03 o 
  -2   1  25       50.09       62.42     22.29 o 
  -1   1  25       30.56       19.50     19.54 o 
   0   1  25        0.08       -1.65      6.74 o 
   1   1  25        4.42       -4.99     19.93 o 
   2   1  25        4.91        1.82      2.83 o 
   3   1  25      340.78      411.39     23.79 o 
 -12   2  25       73.78       68.58     21.84 o 
 -11   2  25       15.95       26.93     21.08 o 
 -10   2  25        9.80        9.09     16.08 o 
  -9   2  25        7.21        7.46      9.26 o 
  -8   2  25       49.38       77.95     24.57 o 
  -7   2  25       18.86       36.08     26.60 o 
  -6   2  25        2.49       16.42     14.34 o 
  -5   2  25        2.29        0.13     25.32 o 
  -4   2  25       12.04       14.64     23.58 o 
  -3   2  25       66.06       56.21     26.53 o 
  -2   2  25       48.46       36.19     24.55 o 
  -1   2  25        0.14       -0.92     13.62 o 
 -14   0  26       15.82       16.28     14.78 o 
 -12   0  26        1.98      -17.24     30.10 o 
 -10   0  26        0.13       -0.94      2.09 o 
  -8   0  26      105.84      104.79     23.15 o 
  -6   0  26      206.83      222.18     22.74 o 
  -4   0  26       53.47       61.02     22.58 o 
  -2   0  26       52.22       49.76     24.47 o 
   0   0  26       26.93       14.55     22.62 o 
   2   0  26        0.13      -15.16     32.37 o 
 -14   1  26      470.55      522.23     21.68 o 
 -13   1  26      450.86      496.13     23.97 o 
 -12   1  26       56.00       43.14     20.98 o 
 -11   1  26        5.78        4.24     11.20 o 
 -10   1  26       12.66       16.03     25.36 o 
  -9   1  26        0.45       -0.62      7.71 o 
  -8   1  26       18.74       15.54     23.56 o 
  -7   1  26        5.61        4.38      9.44 o 
  -6   1  26       32.29        3.75     10.59 o 
  -5   1  26       52.73       40.17     21.58 o 
  -4   1  26       27.73       28.69     18.62 o 
  -3   1  26        4.11        0.91      5.94 o 
  -2   1  26       12.57       22.66     18.31 o 
  -1   1  26       80.35      112.38     24.38 o 
   0   1  26       44.57       47.10     24.93 o 
   1   1  26        2.55        2.02     15.51 o 
 -11   0  27       25.36       29.48     22.38 o 
  -9   0  27        5.35       -0.74      3.72 o 
  -7   0  27       25.24       29.39     30.04 o 
  -5   0  27      631.10      743.30     26.82 o 
  -3   0  27      166.50      327.95     76.94 o 
  -1   0  27        2.72       -1.37    191.33 o 
 -10   1  27        2.98        0.56      1.70 o 
  -9   1  27       15.74       -5.84      9.69 o 
  -8   1  27        6.49       -0.94     10.94 o 
  -7   1  27       42.57       31.46     25.20 o 
  -6   1  27       46.83       45.96     28.72 o 
  -5   1  27        0.01        9.97     14.69 o 
  -4   1  27        4.39        3.89      6.50 o 
  -3   1  27       82.91      106.62     23.18 o 
                                                 
